# Supplementary material for: Direct comparison of Arabidopsis gene expression reveals different responses to melatonin versus auxin
Source: BMC Plant Biol. 2019 Dec 19;19:567. doi: 10.1186/s12870-019-2158-3 (PMC6921455; doi:10.1186/s12870-019-2158-3)
Supplement: Supplementary file 2 — Additional file 2: Table S4. DEGs regulated by NAA as compared to the solvent control (0.1% v/v ethanol). [file 12870_2019_2158_MOESM2_ESM.xlsx]

## Sheet: DEGs NAA
Table S4. DEGs regulated by NAA as compared to the solvent control (0.1% v/v ethanol)
where, FDR = False Discovery rate, FC = fold change							Transcripts per million (TPM)
AGI	Short_description	Computational_description	FDR_MEL5	logFC_MEL5	FDR_NAA	logFC_NAA	TPMcont.rep1	TPMcont.rep2	TPMcont.rep3	TPMMEL5.rep1	TPMMEL5.rep2	TPMMEL5.rep3	TPMNAA.rep1	TPMNAA.rep2	TPMNAA.rep3
AT2G41850	polygalacturonase abscission zone A. thaliana	polygalacturonase abscission zone A. thaliana (PGAZAT); FUNCTIONS IN: polygalacturonase activity; INVOLVED IN: cell wall modification involved in abscission; fruit dehiscence; floral organ abscission; anther dehiscence; carbohydrate metabolic process; LOCATED IN: endomembrane system; EXPRESSED IN: 6 plant structures; EXPRESSED DURING: 4 anthesis; CONTAINS InterPro DOMAIN/s: Pectin lyase fold/viru…	1	-0.258747	7.49528e-14	7.89691	0.0713245	0	0	0.0375367	0	0	4.44601	6.70773	18.5722
AT2G30770	cytochrome P450; family 71; subfamily A; polypeptide 13	cytochrome P450; family 71; subfamily A; polypeptide 13 (CYP71A13); CONTAINS InterPro DOMAIN/s: Cytochrome P450 (InterPro:IPR001128); Cytochrome P450; E-class; group I (InterPro:IPR002401); Cytochrome P450; conserved site (InterPro:IPR017972); BEST Arabidopsis thaliana protein match is: cytochrome P450; family 71; subfamily A; polypeptide 12 (TAIR:AT2G30750.1); Has 35333 Blast hits to 34131 prote…	1	0.278536	7.51476e-09	5.99203	0.0607497	0	0.0283034	0.127886	0	0.0280408	2.38541	3.17401	2.71694
AT2G41240	basic helix-loop-helix protein 100	basic helix-loop-helix protein 100 (BHLH100); FUNCTIONS IN: DNA binding; sequence-specific DNA binding transcription factor activity; INVOLVED IN: response to water deprivation; regulation of transcription; LOCATED IN: nucleus; CONTAINS InterPro DOMAIN/s: Achaete-scute transcription factor related (InterPro:IPR015660); Helix-loop-helix DNA-binding domain (InterPro:IPR001092); Helix-loop-helix DNA…	1	-1.04572	0.000439171	5.77887	0.371089	0.0720358	0.760721	0.468713	0.223336	0	25.2083	14.9393	28.6933
AT4G15160	Bifunctional inhibitor/lipid-transfer protein/seed storage 2S albumin superfamily protein	Bifunctional inhibitor/lipid-transfer protein/seed storage 2S albumin superfamily protein; FUNCTIONS IN: lipid binding; INVOLVED IN: lipid transport; LOCATED IN: endomembrane system; EXPRESSED IN: 18 plant structures; EXPRESSED DURING: 9 growth stages; CONTAINS InterPro DOMAIN/s: Bifunctional inhibitor/plant lipid transfer protein/seed storage (InterPro:IPR016140); Plant lipid transfer protein/hy…	1	1.04148	1.89083e-06	5.69788	0.938047	0.910468	0.466174	1.84306	1.31729	1.61647	12.1551	48.7009	204.791
AT3G56970	basic helix-loop-helix (bHLH) DNA-binding superfamily protein	BHLH038; FUNCTIONS IN: DNA binding; sequence-specific DNA binding transcription factor activity; INVOLVED IN: regulation of transcription; LOCATED IN: nucleus; CONTAINS InterPro DOMAIN/s: Achaete-scute transcription factor related (InterPro:IPR015660); Helix-loop-helix DNA-binding domain (InterPro:IPR001092); Helix-loop-helix DNA-binding (InterPro:IPR011598); BEST Arabidopsis thaliana protein mat…	1	-1.65175	3.2371e-07	5.68007	0.489073	0.339067	0.325515	0.29416	0.210245	0	35.4589	17.7524	28.4002
AT3G56980	basic helix-loop-helix (bHLH) DNA-binding superfamily protein	BHLH039; FUNCTIONS IN: DNA binding; sequence-specific DNA binding transcription factor activity; INVOLVED IN: regulation of transcription; LOCATED IN: nucleus; EXPRESSED IN: 7 plant structures; EXPRESSED DURING: LP.06 six leaves visible; LP.04 four leaves visible; LP.10 ten leaves visible; LP.08 eight leaves visible; LP.12 twelve leaves visible; CONTAINS InterPro DOMAIN/s: Achaete-scute transcrip…	1	0.0750258	2.02943e-11	5.67613	0.272218	0.0660536	0.38048	0.50142	0.273052	0.062825	21.1107	8.6833	16.8414
AT3G58190	lateral organ boundaries-domain 29	lateral organ boundaries-domain 29 (LBD29); CONTAINS InterPro DOMAIN/s: Lateral organ boundaries; LOB (InterPro:IPR004883); BEST Arabidopsis thaliana protein match is: Lateral organ boundaries (LOB) domain family protein (TAIR:AT2G42440.1); Has 858 Blast hits to 853 proteins in 21 species: Archae - 0; Bacteria - 0; Metazoa - 0; Fungi - 0; Plants - 858; Viruses - 0; Other Eukaryotes - 0 (source: N…	1	0.555488	2.10935e-05	5.65907	0	0	0	0	0	0.0792857	0.421548	2.7396	10.3283
AT1G18100	PEBP (phosphatidylethanolamine-binding protein) family protein	E12A11; CONTAINS InterPro DOMAIN/s: Phosphatidylethanolamine-binding; conserved site (InterPro:IPR001858); Phosphatidylethanolamine-binding protein PEBP (InterPro:IPR008914); BEST Arabidopsis thaliana protein match is: PEBP (phosphatidylethanolamine-binding protein) family protein (TAIR:AT5G03840.1); Has 2417 Blast hits to 2417 proteins in 371 species: Archae - 0; Bacteria - 118; Metazoa - 639; F…	1	0.668889	0.00123404	5.58725	0	0.354603	0.226953	0	0.488619	0.786966	2.86914	13.5292	33.2841
AT5G35190	proline-rich extensin-like family protein	proline-rich extensin-like family protein; FUNCTIONS IN: structural constituent of cell wall; INVOLVED IN: plant-type cell wall organization; LOCATED IN: endomembrane system; EXPRESSED IN: root; CONTAINS InterPro DOMAIN/s: Extensin-like repeat (InterPro:IPR006706); BEST Arabidopsis thaliana protein match is: Proline-rich extensin-like family protein (TAIR:AT4G13390.1); Has 1807 Blast hits to 1807…	1	1.96255	0.000967388	5.53154	0	0.284211	0.0454751	0.154105	0.34267	0.405478	0.766527	4.47885	23.6216
AT5G59310	lipid transfer protein 4	lipid transfer protein 4 (LTP4); FUNCTIONS IN: lipid binding; INVOLVED IN: response to water deprivation; response to abscisic acid stimulus; lipid transport; LOCATED IN: endomembrane system; EXPRESSED IN: 16 plant structures; EXPRESSED DURING: 8 growth stages; CONTAINS InterPro DOMAIN/s: Bifunctional inhibitor/plant lipid transfer protein/seed storage (InterPro:IPR016140); Plant lipid transfer p…	1	-0.142986	4.61976e-27	5.43753	10.1148	6.54496	3.66529	8.87205	3.94559	5.44692	488.188	282.295	296.936
AT1G61800	glucose-6-phosphate/phosphate translocator 2	glucose-6-phosphate/phosphate translocator 2 (GPT2); FUNCTIONS IN: antiporter activity; glucose-6-phosphate transmembrane transporter activity; INVOLVED IN: in 7 processes; LOCATED IN: plasma membrane; EXPRESSED IN: 16 plant structures; EXPRESSED DURING: 10 growth stages; CONTAINS InterPro DOMAIN/s: Tpt phosphate/phosphoenolpyruvate translocator (InterPro:IPR004696); Protein of unknown function D…	1	0.149526	9.31782e-05	5.37628	0.304336	1.55079	0.921641	0.600623	1.22107	0.87797	7.80492	212.024	39.6987
AT5G06630	proline-rich extensin-like family protein	proline-rich extensin-like family protein; FUNCTIONS IN: structural constituent of cell wall; INVOLVED IN: plant-type cell wall organization; LOCATED IN: endomembrane system; EXPRESSED IN: leaf whorl; hypocotyl; male gametophyte; root; leaf; EXPRESSED DURING: 6 growth stages; CONTAINS InterPro DOMAIN/s: Extensin-like repeat (InterPro:IPR006706); BEST Arabidopsis thaliana protein match is: Proline…	1	2.55773	0.000265785	5.36223	0	0.0356066	0.0326094	0.321638	0.210619	0.0920423	0.446601	1.20435	8.97408
AT4G12550	Auxin-Induced in Root cultures 1	Auxin-Induced in Root cultures 1 (AIR1); FUNCTIONS IN: lipid binding; INVOLVED IN: response to auxin stimulus; lateral root morphogenesis; lipid transport; LOCATED IN: endomembrane system; EXPRESSED IN: hypocotyl; root; CONTAINS InterPro DOMAIN/s: Bifunctional inhibitor/plant lipid transfer protein/seed storage (InterPro:IPR016140); Plant lipid transfer protein/seed storage/trypsin-alpha amylase …	1	1.38731	0.00976261	5.2608	0	0	0.535078	0.396981	0.863997	0.265057	6.52612	6.88488	24.9452
AT3G54590	hydroxyproline-rich glycoprotein	hydroxyproline-rich glycoprotein (HRGP1); FUNCTIONS IN: structural constituent of cell wall; INVOLVED IN: plant-type cell wall organization; LOCATED IN: endomembrane system; EXPRESSED IN: 24 plant structures; EXPRESSED DURING: 15 growth stages; CONTAINS InterPro DOMAIN/s: Extensin-like repeat (InterPro:IPR006706); BEST Arabidopsis thaliana protein match is: Proline-rich extensin-like family prote…	1	1.51432	0.00558547	5.18728	0.0193485	0.702081	0.208467	0.44804	0.509706	0.440977	1.80885	5.82427	38.1359
AT4G13390	Proline-rich extensin-like family protein	Proline-rich extensin-like family protein; FUNCTIONS IN: structural constituent of cell wall; INVOLVED IN: plant-type cell wall organization; LOCATED IN: endomembrane system; CONTAINS InterPro DOMAIN/s: Extensin-like repeat (InterPro:IPR006706); BEST Arabidopsis thaliana protein match is: Proline-rich extensin-like family protein (TAIR:AT5G06640.1); Has 154812 Blast hits to 45323 proteins in 1720…	1	1.59558	0.00222329	5.15233	0	0.104983	0.0335957	0.227697	0.21699	0.033284	0.318537	1.99079	12.2045
AT2G24980	Proline-rich extensin-like family protein	Proline-rich extensin-like family protein; FUNCTIONS IN: structural constituent of cell wall; INVOLVED IN: plant-type cell wall organization; LOCATED IN: endomembrane system; EXPRESSED IN: root; CONTAINS InterPro DOMAIN/s: Extensin-like repeat (InterPro:IPR006706); BEST Arabidopsis thaliana protein match is: proline-rich extensin-like family protein (TAIR:AT5G35190.1); Has 220761 Blast hits to 34…	1	0.972388	0.0018874	5.1515	0.0262411	0.127348	0.0489032	0.11789	0.131608	0.124781	0.747032	2.48193	14.5549
AT2G14560	Protein of unknown function (DUF567)	LATE UPREGULATED IN RESPONSE TO HYALOPERONOSPORA PARASITICA (LURP1); CONTAINS InterPro DOMAIN/s: Protein of unknown function DUF567 (InterPro:IPR007612); BEST Arabidopsis thaliana protein match is: Protein of unknown function (DUF567) (TAIR:AT1G33840.1); Has 352 Blast hits to 352 proteins in 24 species: Archae - 0; Bacteria - 0; Metazoa - 0; Fungi - 17; Plants - 335; Viruses - 0; Other Eukaryotes…	1	0.0976239	3.03861e-10	5.12524	2.27606	2.96657	6.42297	2.19088	3.52169	7.32259	163.837	184.724	121.763
AT1G54970	proline-rich protein 1	proline-rich protein 1 (PRP1); CONTAINS InterPro DOMAIN/s: Pollen Ole e 1 allergen/extensin (InterPro:IPR006041); BEST Arabidopsis thaliana protein match is: proline-rich protein 3 (TAIR:AT3G62680.1); Has 45300 Blast hits to 21383 proteins in 1373 species: Archae - 227; Bacteria - 7064; Metazoa - 17109; Fungi - 5177; Plants - 7680; Viruses - 1757; Other Eukaryotes - 6286 (source: NCBI BLink).	1	2.10316	0.00248756	5.04855	0	0.141578	0	0.153534	0.292628	0.0897722	0.286382	1.7649	9.18147
AT2G39370	MAKR4, MEMBRANE-ASSOCIATED KINASE REGULATOR 4	unknown protein; BEST Arabidopsis thaliana protein match is: unknown protein (TAIR:AT2G37380.1); Has 184 Blast hits to 178 proteins in 53 species: Archae - 0; Bacteria - 58; Metazoa - 9; Fungi - 0; Plants - 103; Viruses - 0; Other Eukaryotes - 14 (source: NCBI BLink).	1	2.00331	0.000515085	5.01501	0	0.242252	0	0.315251	0.350497	0.0460823	0.833039	1.5374	6.05258
AT3G22231	pathogen and circadian controlled 1	PATHOGEN AND CIRCADIAN CONTROLLED 1 (PCC1); FUNCTIONS IN: molecular_function unknown; INVOLVED IN: response to fungus; response to bacterium; LOCATED IN: plasma membrane; EXPRESSED IN: 20 plant structures; EXPRESSED DURING: 13 growth stages; BEST Arabidopsis thaliana protein match is: unknown protein (TAIR:AT3G22235.2); Has 49 Blast hits to 49 proteins in 2 species: Archae - 0; Bacteria - 0; Meta…	1	0.596953	4.66616e-09	4.984	14.7028	31.5453	18.0265	17.1046	36.4815	50.0058	555.292	1208.12	809.067
AT2G14960	Auxin-responsive GH3 family protein	GH3.1; CONTAINS InterPro DOMAIN/s: GH3 auxin-responsive promoter (InterPro:IPR004993); BEST Arabidopsis thaliana protein match is: Auxin-responsive GH3 family protein (TAIR:AT4G37390.1); Has 1628 Blast hits to 1412 proteins in 230 species: Archae - 1; Bacteria - 595; Metazoa - 55; Fungi - 2; Plants - 676; Viruses - 0; Other Eukaryotes - 299 (source: NCBI BLink).	1	1.4067	1.81985e-05	4.94463	0	0.024256	0.046573	0.0789129	0.0501347	0.0692113	0.269855	0.934607	4.7439
AT2G32610	cellulose synthase-like B1	cellulose synthase-like B1 (CSLB01); FUNCTIONS IN: cellulose synthase activity; transferase activity; transferring glycosyl groups; transferase activity; INVOLVED IN: cellulose biosynthetic process; polysaccharide biosynthetic process; LOCATED IN: membrane; EXPRESSED IN: root; CONTAINS InterPro DOMAIN/s: Cellulose synthase (InterPro:IPR005150); BEST Arabidopsis thaliana protein match is: cellulos…	1	-0.14375	0.00622666	4.90895	0	0.036799	0.0706563	0.0997662	0	0.0175002	0.186091	1.54301	5.1811
AT1G49570	Peroxidase superfamily protein	Peroxidase superfamily protein; FUNCTIONS IN: peroxidase activity; heme binding; INVOLVED IN: oxidation reduction; response to oxidative stress; LOCATED IN: endomembrane system; EXPRESSED IN: leaf lamina base; leaf whorl; hypocotyl; sepal; root; EXPRESSED DURING: 4 anthesis; CONTAINS InterPro DOMAIN/s: Haem peroxidase (InterPro:IPR010255); Plant peroxidase (InterPro:IPR000823); Peroxidases heam-l…	1	2.3241	0.0227315	4.81884	0	0.581179	0	0.0969624	0.32341	0.765376	0.542583	1.62124	11.2612
AT5G06640	Proline-rich extensin-like family protein	Proline-rich extensin-like family protein; FUNCTIONS IN: structural constituent of cell wall; INVOLVED IN: plant-type cell wall organization; EXPRESSED IN: shoot apex; hypocotyl; sepal; root; leaf; EXPRESSED DURING: 4 anthesis; LP.12 twelve leaves visible; CONTAINS InterPro DOMAIN/s: Extensin-like repeat (InterPro:IPR006706); BEST Arabidopsis thaliana protein match is: Proline-rich extensin-like …	1	-0.292366	0.0196042	4.79616	0	0.183651	0.0979501	0.0442576	0.0210882	0.0582248	0.474675	1.57653	10.3809
AT2G23170	Auxin-responsive GH3 family protein	GH3.3; CONTAINS InterPro DOMAIN/s: GH3 auxin-responsive promoter (InterPro:IPR004993); BEST Arabidopsis thaliana protein match is: Auxin-responsive GH3 family protein (TAIR:AT4G37390.1); Has 1734 Blast hits to 1530 proteins in 236 species: Archae - 0; Bacteria - 610; Metazoa - 53; Fungi - 2; Plants - 676; Viruses - 0; Other Eukaryotes - 393 (source: NCBI BLink).	1	0.171427	5.16699e-16	4.7612	4.95097	2.06633	3.3372	5.23725	2.93002	3.38219	72.6073	83.5613	220.815
AT3G54580	Proline-rich extensin-like family protein	Proline-rich extensin-like family protein; FUNCTIONS IN: structural constituent of cell wall; INVOLVED IN: plant-type cell wall organization; LOCATED IN: endomembrane system; EXPRESSED IN: male gametophyte; root; pollen tube; EXPRESSED DURING: L mature pollen stage; CONTAINS InterPro DOMAIN/s: Extensin-like repeat (InterPro:IPR006706); BEST Arabidopsis thaliana protein match is: Proline-rich exte…	1	1.31571	0.00184227	4.73275	0.0656484	0.91747	0.532258	0.789365	0.841704	0.864915	3.31667	8.01156	49.2927
AT1G22880	cellulase 5	cellulase 5 (CEL5); FUNCTIONS IN: hydrolase activity; hydrolyzing O-glycosyl compounds; catalytic activity; INVOLVED IN: carbohydrate metabolic process; LOCATED IN: cell wall; plasma membrane; plant-type cell wall; EXPRESSED IN: root; CONTAINS InterPro DOMAIN/s: Six-hairpin glycosidase (InterPro:IPR012341); Six-hairpin glycosidase-like (InterPro:IPR008928); Glycoside hydrolase; family 9; active s…	1	1.48569	0.00509779	4.72908	0	0.0911918	0.145911	0.131857	0.219898	0.144558	0.368922	1.48127	14.5979
AT2G16005	MD-2-related lipid recognition domain-containing protein	MD-2-related lipid recognition domain-containing protein; FUNCTIONS IN: molecular_function unknown; INVOLVED IN: biological_process unknown; LOCATED IN: endomembrane system; EXPRESSED IN: root; CONTAINS InterPro DOMAIN/s: MD-2-related lipid-recognition (InterPro:IPR003172); BEST Arabidopsis thaliana protein match is: MD-2-related lipid recognition domain-containing protein (TAIR:AT3G44100.1); Has…	1	2.21544	0.00464661	4.71953	0	0.268866	0.12906	0.87471	0.694648	0.511449	3.12717	2.58991	15.8302
AT4G25820	xyloglucan endotransglucosylase/hydrolase 14	xyloglucan endotransglucosylase/hydrolase 14 (XTH14); FUNCTIONS IN: hydrolase activity; acting on glycosyl bonds; xyloglucan:xyloglucosyl transferase activity; hydrolase activity; hydrolyzing O-glycosyl compounds; INVOLVED IN: carbohydrate metabolic process; cellular glucan metabolic process; LOCATED IN: endomembrane system; apoplast; cell wall; EXPRESSED IN: radicle; root; CONTAINS InterPro DOMA…	1	1.67249	0.00550386	4.68642	0	0.516708	0.220469	0.560341	0.474658	0.382241	1.27745	4.16402	21.1047
AT3G59850	Pectin lyase-like superfamily protein	Pectin lyase-like superfamily protein; FUNCTIONS IN: polygalacturonase activity; INVOLVED IN: carbohydrate metabolic process; LOCATED IN: endomembrane system; EXPRESSED IN: embryo; pedicel; EXPRESSED DURING: 4 anthesis; C globular stage; CONTAINS InterPro DOMAIN/s: Pectin lyase fold/virulence factor (InterPro:IPR011050); Pectin lyase fold (InterPro:IPR012334); Glycoside hydrolase; family 28 (Inte…	1	2.62926	0.000439171	4.67296	0	0	0.0333209	0.263473	0.0358691	0.19807	0.140414	0.826002	2.9498
AT1G66390	myb domain protein 90	myb domain protein 90 (MYB90); CONTAINS InterPro DOMAIN/s: SANT; DNA-binding (InterPro:IPR001005); Homeodomain-like (InterPro:IPR009057); Myb; DNA-binding (InterPro:IPR014778); HTH transcriptional regulator; Myb-type; DNA-binding (InterPro:IPR017930); Homeodomain-related (InterPro:IPR012287); Myb transcription factor (InterPro:IPR015495); BEST Arabidopsis thaliana protein match is: production of …	1	-0.837798	0.000253786	4.67266	0.0713892	0.138581	0.0665208	0	0	0.263614	0.981113	9.65847	5.53414
AT5G04120	Phosphoglycerate mutase family protein	Phosphoglycerate mutase family protein; FUNCTIONS IN: catalytic activity; INVOLVED IN: metabolic process; LOCATED IN: cellular_component unknown; EXPRESSED IN: root; CONTAINS InterPro DOMAIN/s: Histidine phosphatase superfamily; clade-1 (InterPro:IPR013078); Phosphoglycerate/bisphosphoglycerate mutase; active site (InterPro:IPR001345); BEST Arabidopsis thaliana protein match is: Phosphoglycerate …	1	0.563233	0.000479465	4.66411	0	0	0	0.0799285	0	0	0.37272	0.50116	5.20746
AT5G59320	lipid transfer protein 3	lipid transfer protein 3 (LTP3); FUNCTIONS IN: lipid binding; INVOLVED IN: response to water deprivation; response to abscisic acid stimulus; LOCATED IN: cell wall; apoplast; EXPRESSED IN: 22 plant structures; EXPRESSED DURING: 11 growth stages; CONTAINS InterPro DOMAIN/s: Bifunctional inhibitor/plant lipid transfer protein/seed storage (InterPro:IPR016140); Plant lipid transfer protein/seed stor…	1	-0.0955475	4.62795e-59	4.64441	16.6318	13.3242	11.5617	12.5042	10.5922	16.816	430.453	368.368	504.448
AT5G05340	Peroxidase superfamily protein	Peroxidase superfamily protein; FUNCTIONS IN: protein binding; peroxidase activity; INVOLVED IN: response to oxidative stress; oxidation reduction; LOCATED IN: apoplast; cell wall; EXPRESSED IN: 9 plant structures; EXPRESSED DURING: LP.04 four leaves visible; 4 anthesis; C globular stage; petal differentiation and expansion stage; CONTAINS InterPro DOMAIN/s: Haem peroxidase (InterPro:IPR010255); …	1	-0.0907329	0.00693998	4.61852	0.45621	0	0.188933	0.106709	0.203381	0.0467949	5.02577	2.84356	4.53407
AT2G43580	Chitinase family protein	Chitinase family protein; FUNCTIONS IN: chitin binding; chitinase activity; INVOLVED IN: carbohydrate metabolic process; cell wall macromolecule catabolic process; LOCATED IN: endomembrane system; CONTAINS InterPro DOMAIN/s: Chitin-binding; type 1; conserved site (InterPro:IPR018371); Glycoside hydrolase; family 19 (InterPro:IPR016283); Chitin-binding; type 1 (InterPro:IPR001002); Glycoside hydro…	1	0.249835	0.000634054	4.61791	0.0656685	0	0	0	0.13174	0	1.03142	1.80579	1.1095
AT1G80130	Tetratricopeptide repeat (TPR)-like superfamily protein	Tetratricopeptide repeat (TPR)-like superfamily protein; FUNCTIONS IN: binding; INVOLVED IN: response to oxidative stress; LOCATED IN: membrane; EXPRESSED IN: 18 plant structures; EXPRESSED DURING: 12 growth stages; CONTAINS InterPro DOMAIN/s: Tetratricopeptide-like helical (InterPro:IPR011990); BEST Arabidopsis thaliana protein match is: Tetratricopeptide repeat (TPR)-like superfamily protein (T…	1	-0.236084	4.37787e-24	4.55251	3.11839	7.16851	7.85056	3.28229	5.5425	6.26258	132.544	231.859	145.664
AT3G26830	Cytochrome P450 superfamily protein	PHYTOALEXIN DEFICIENT 3 (PAD3); FUNCTIONS IN: dihydrocamalexic acid decarboxylase activity; monooxygenase activity; oxygen binding; INVOLVED IN: in 6 processes; LOCATED IN: endoplasmic reticulum; microsome; EXPRESSED IN: 15 plant structures; EXPRESSED DURING: 9 growth stages; CONTAINS InterPro DOMAIN/s: Cytochrome P450 (InterPro:IPR001128); Cytochrome P450; E-class; group I (InterPro:IPR002401); …	1	0.195567	5.4732e-13	4.48146	0.216129	0.389581	0.37401	0.292486	0.340672	0.513054	7.88451	14.2298	6.90431
AT2G34080	Cysteine proteinases superfamily protein	Cysteine proteinases superfamily protein; FUNCTIONS IN: cysteine-type peptidase activity; cysteine-type endopeptidase activity; INVOLVED IN: proteolysis; LOCATED IN: endomembrane system; CONTAINS InterPro DOMAIN/s: Peptidase C1A; papain (InterPro:IPR013128); Proteinase inhibitor I29; cathepsin propeptide (InterPro:IPR013201); Peptidase C1A; papain C-terminal (InterPro:IPR000668); Peptidase; cyste…	1	1.59795	0.000242324	4.46898	0	0	0.131059	0.098696	0.0470274	0.216406	0.64433	0.515695	3.82084
AT1G19250	flavin-dependent monooxygenase 1	flavin-dependent monooxygenase 1 (FMO1); FUNCTIONS IN: NADP or NADPH binding; oxidoreductase activity; monooxygenase activity; FAD binding; flavin-containing monooxygenase activity; INVOLVED IN: in 7 processes; LOCATED IN: endomembrane system; intrinsic to endoplasmic reticulum membrane; EXPRESSED IN: stem; leaf whorl; sepal; root; stamen; EXPRESSED DURING: 4 anthesis; CONTAINS InterPro DOMAIN/s:…	1	-0.542037	0.000315522	4.38653	0.112871	0.0273881	0	0	0.0283041	0.0260494	0.6094	1.30359	1.29004
AT4G22214	Defensin-like (DEFL) family protein	Defensin-like (DEFL) family protein; INVOLVED IN: biological_process unknown; LOCATED IN: endomembrane system; CONTAINS InterPro DOMAIN/s: Defensin-like protein; Arabidopsis (InterPro:IPR022618); Low-molecular-weight cysteine-rich family (InterPro:IPR020191); BEST Arabidopsis thaliana protein match is: Arabidopsis defensin-like protein (TAIR:AT4G22230.1); Has 30201 Blast hits to 17322 proteins in…	1	1.38127	0.00208627	4.38521	0	0	0	0.225016	0.107217	0	0.944359	0.705437	2.33712
AT2G25160	cytochrome P450; family 82; subfamily F; polypeptide 1	cytochrome P450; family 82; subfamily F; polypeptide 1 (CYP82F1); FUNCTIONS IN: electron carrier activity; monooxygenase activity; iron ion binding; oxygen binding; heme binding; INVOLVED IN: oxidation reduction; LOCATED IN: endomembrane system; EXPRESSED IN: root; CONTAINS InterPro DOMAIN/s: Cytochrome P450 (InterPro:IPR001128); Cytochrome P450; conserved site (InterPro:IPR017972); Cytochrome P4…	1	1.55543	0.000672117	4.33511	0	0.110264	0.0529284	0.179363	0.0854642	0.131093	0.5576	0.71851	3.81058
AT4G08570	Heavy metal transport/detoxification superfamily protein	Heavy metal transport/detoxification superfamily protein ; FUNCTIONS IN: metal ion binding; INVOLVED IN: metal ion transport; LOCATED IN: cellular_component unknown; CONTAINS InterPro DOMAIN/s: Heavy metal transport/detoxification protein (InterPro:IPR006121); Heavy-metal-associated; conserved site (InterPro:IPR017969); BEST Arabidopsis thaliana protein match is: Heavy metal transport/detoxificat…	1	-0.119657	0.000603789	4.33416	1.08405	1.50311	0.577212	0.652015	2.0194	0.571856	5.01675	87.3853	41.7102
AT1G14880	PLANT CADMIUM RESISTANCE 1	PLANT CADMIUM RESISTANCE 1 (PCR1); FUNCTIONS IN: molecular_function unknown; INVOLVED IN: biological_process unknown; LOCATED IN: vacuole; CONTAINS InterPro DOMAIN/s: Protein of unknown function Cys-rich (InterPro:IPR006461); BEST Arabidopsis thaliana protein match is: PLANT CADMIUM RESISTANCE 2 (TAIR:AT1G14870.1); Has 778 Blast hits to 777 proteins in 111 species: Archae - 0; Bacteria - 0; Metaz…	1	0.785764	0.0245163	4.33213	0	0	0.427855	0	0.767626	0.141295	1.20199	2.86201	9.58329
AT2G14610	pathogenesis-related gene 1	pathogenesis-related gene 1 (PR1); FUNCTIONS IN: molecular_function unknown; INVOLVED IN: response to vitamin B1; response to jasmonic acid stimulus; systemic acquired resistance; defense response; LOCATED IN: extracellular region; cell wall; EXPRESSED IN: 17 plant structures; EXPRESSED DURING: 9 growth stages; CONTAINS InterPro DOMAIN/s: Allergen V5/Tpx-1 related; conserved site (InterPro:IPR018…	1	-1.2186	0.0199152	4.32371	9.18284	1.33028	0.383132	2.45244	0.549909	0.253051	47.6282	22.3118	83.0912
AT2G14820	Phototropic-responsive NPH3 family protein	NAKED PINS IN YUC MUTANTS 2 (NPY2); FUNCTIONS IN: signal transducer activity; INVOLVED IN: response to light stimulus; LOCATED IN: cellular_component unknown; EXPRESSED IN: hypophysis; root meristem; CONTAINS InterPro DOMAIN/s: NPH3 (InterPro:IPR004249); BTB/POZ fold (InterPro:IPR011333); BEST Arabidopsis thaliana protein match is: Phototropic-responsive NPH3 family protein (TAIR:AT5G67440.1); Ha…	1	1.61668	0.00108763	4.32198	0	0.0223792	0.0214847	0.0485381	0.0925111	0.0425707	0.113171	0.380423	3.29982
AT5G67400	root hair specific 19	root hair specific 19 (RHS19); FUNCTIONS IN: peroxidase activity; heme binding; INVOLVED IN: oxidation reduction; response to oxidative stress; LOCATED IN: endomembrane system; EXPRESSED IN: root hair; root; CONTAINS InterPro DOMAIN/s: Haem peroxidase (InterPro:IPR010255); Plant peroxidase (InterPro:IPR000823); Peroxidases heam-ligand binding site (InterPro:IPR019793); Haem peroxidase; plant/fung…	1	1.45417	0.0308302	4.31554	0	0.579201	0.278025	0.41874	0.548693	0.321353	0.732247	4.32121	18.4348
AT1G30760	FAD-binding Berberine family protein	FAD-binding Berberine family protein; FUNCTIONS IN: electron carrier activity; oxidoreductase activity; FAD binding; catalytic activity; LOCATED IN: endomembrane system; EXPRESSED IN: inflorescence meristem; root; flower; pedicel; EXPRESSED DURING: 4 anthesis; petal differentiation and expansion stage; CONTAINS InterPro DOMAIN/s: FAD-binding; type 2 (InterPro:IPR016166); Berberine/berberine-like …	1	0.637719	0.000536461	4.31528	0.13471	0.6799	0.301257	0.31194	0.540493	0.696411	1.8249	8.1792	32.346
AT4G02270	root hair specific 13	root hair specific 13 (RHS13); FUNCTIONS IN: molecular_function unknown; INVOLVED IN: biological_process unknown; LOCATED IN: endomembrane system; EXPRESSED IN: hypocotyl; root hair; root; CONTAINS InterPro DOMAIN/s: Pollen Ole e 1 allergen/extensin (InterPro:IPR006041); BEST Arabidopsis thaliana protein match is: Pollen Ole e 1 allergen and extensin family protein (TAIR:AT2G47540.1); Has 108 Bla…	1	1.35541	0.00464267	4.26123	0.131557	0.638444	0	0.276943	0.527839	0.607238	1.42057	3.47292	19.22
AT1G65680	expansin B2	expansin B2 (EXPB2); INVOLVED IN: plant-type cell wall modification involved in multidimensional cell growth; unidimensional cell growth; plant-type cell wall loosening; LOCATED IN: endomembrane system; extracellular region; EXPRESSED IN: root; CONTAINS InterPro DOMAIN/s: Barwin-related endoglucanase (InterPro:IPR009009); Pollen allergen; N-terminal (InterPro:IPR014734); Rare lipoprotein A (Inter…	1	0.0406086	0.0158808	4.24335	0	0.24513	0.294165	0	0.189997	0.40801	1.30159	2.22237	10.7304
AT2G14247	Expressed protein	Expressed protein; FUNCTIONS IN: molecular_function unknown; INVOLVED IN: biological_process unknown; LOCATED IN: chloroplast; Has 35333 Blast hits to 34131 proteins in 2444 species: Archae - 798; Bacteria - 22429; Metazoa - 974; Fungi - 991; Plants - 531; Viruses - 0; Other Eukaryotes - 9610 (source: NCBI BLink).	1	-0.746699	1.06016e-06	4.23765	4.45712	6.92173	25.7496	11.2593	4.47078	3.2917	352.653	179.435	190.478
AT2G41800	Protein of unknown function; DUF642	FUNCTIONS IN: molecular_function unknown; INVOLVED IN: biological_process unknown; LOCATED IN: cell wall; plant-type cell wall; EXPRESSED IN: 7 plant structures; EXPRESSED DURING: 4 anthesis; C globular stage; petal differentiation and expansion stage; CONTAINS InterPro DOMAIN/s: Protein of unknown function DUF642 (InterPro:IPR006946); Galactose-binding domain-like (InterPro:IPR008979); BEST Arab…	1	0.943918	0.00207594	4.20269	0.0860732	0.501256	0.0802034	0.317091	0.388516	0.278107	0.675953	5.01781	18.6059
AT1G43800	Plant stearoyl-acyl-carrier-protein desaturase family protein	Plant stearoyl-acyl-carrier-protein desaturase family protein; FUNCTIONS IN: acyl-[acyl-carrier-protein] desaturase activity; oxidoreductase activity; transition metal ion binding; INVOLVED IN: oxidation reduction; fatty acid metabolic process; fatty acid biosynthetic process; LOCATED IN: membrane; EXPRESSED IN: 9 plant structures; EXPRESSED DURING: 6 growth stages; CONTAINS InterPro DOMAIN/s: Ri…	1	1.59091	0.0176108	4.19698	0.0402615	1.0551	0.187579	0.805175	0.323079	1.30087	2.33185	5.35853	12.0842
AT4G00080	Plant invertase/pectin methylesterase inhibitor superfamily protein	unfertilized embryo sac 11 (UNE11); FUNCTIONS IN: enzyme inhibitor activity; pectinesterase inhibitor activity; pectinesterase activity; INVOLVED IN: double fertilization forming a zygote and endosperm; LOCATED IN: endomembrane system; EXPRESSED IN: root; CONTAINS InterPro DOMAIN/s: Pectinesterase inhibitor (InterPro:IPR006501); BEST Arabidopsis thaliana protein match is: Plant invertase/pectin m…	1	2.07247	0.0173338	4.19068	0	0.177165	0.340166	0.7685	0.823907	0.33701	0.447956	3.51354	22.4041
AT1G66700	S-adenosyl-L-methionine-dependent methyltransferases superfamily protein	PXMT1; CONTAINS InterPro DOMAIN/s: SAM dependent carboxyl methyltransferase (InterPro:IPR005299); BEST Arabidopsis thaliana protein match is: S-adenosyl-L-methionine-dependent methyltransferases superfamily protein (TAIR:AT1G66690.1); Has 857 Blast hits to 852 proteins in 114 species: Archae - 0; Bacteria - 51; Metazoa - 9; Fungi - 5; Plants - 706; Viruses - 0; Other Eukaryotes - 86 (source: NCBI…	1	-0.135446	2.69149e-05	4.18422	0.18232	0.0884797	0.297301	0.287854	0.274317	0.0420775	2.10295	5.46475	6.97617
AT2G37870	Bifunctional inhibitor/lipid-transfer protein/seed storage 2S albumin superfamily protein	Bifunctional inhibitor/lipid-transfer protein/seed storage 2S albumin superfamily protein; FUNCTIONS IN: lipid binding; INVOLVED IN: lipid transport; LOCATED IN: endomembrane system; EXPRESSED IN: 11 plant structures; EXPRESSED DURING: LP.06 six leaves visible; LP.04 four leaves visible; 4 anthesis; C globular stage; petal differentiation and expansion stage; CONTAINS InterPro DOMAIN/s: Bifunctio…	1	0.160778	4.34718e-25	4.17656	4.22394	5.63716	6.64181	8.61404	4.50169	6.09276	126.207	117.895	130.137
AT1G27140	glutathione S-transferase tau 14	glutathione S-transferase tau 14 (GSTU14); CONTAINS InterPro DOMAIN/s: Thioredoxin fold (InterPro:IPR012335); Glutathione S-transferase; C-terminal (InterPro:IPR004046); Glutathione S-transferase; C-terminal-like (InterPro:IPR010987); Glutathione S-transferase/chloride channel; C-terminal (InterPro:IPR017933); Glutathione S-transferase; N-terminal (InterPro:IPR004045); Thioredoxin-like fold (Inte…	1	1.15089	0.0101285	4.17429	0.2214	0	0.0687672	0.621433	0.444157	0	1.59382	1.13646	4.98757
AT4G35180	LYS/HIS transporter 7	LYS/HIS transporter 7 (LHT7); CONTAINS InterPro DOMAIN/s: Amino acid transporter; transmembrane (InterPro:IPR013057); BEST Arabidopsis thaliana protein match is: Transmembrane amino acid transporter family protein (TAIR:AT1G47670.1); Has 1572 Blast hits to 1571 proteins in 189 species: Archae - 0; Bacteria - 36; Metazoa - 144; Fungi - 199; Plants - 1047; Viruses - 0; Other Eukaryotes - 146 (sourc…	1	1.6837	5.13362e-05	4.17414	0.0317734	0.0616785	0	0.133774	0.0956122	0.0879956	0.68619	1.01352	0.726297
AT5G19890	Peroxidase superfamily protein	Peroxidase superfamily protein; FUNCTIONS IN: peroxidase activity; heme binding; INVOLVED IN: oxidation reduction; response to oxidative stress; LOCATED IN: nucleus; cytoplasm; EXPRESSED IN: 17 plant structures; EXPRESSED DURING: 10 growth stages; CONTAINS InterPro DOMAIN/s: Haem peroxidase (InterPro:IPR010255); Plant peroxidase (InterPro:IPR000823); Peroxidases heam-ligand binding site (InterPro…	1	1.67019	0.00465694	4.14627	0	0.0969009	0	0.0525418	0.100142	0.184329	0.294014	0.988328	1.83562
AT2G43880	Pectin lyase-like superfamily protein	Pectin lyase-like superfamily protein; FUNCTIONS IN: polygalacturonase activity; INVOLVED IN: carbohydrate metabolic process; LOCATED IN: endomembrane system; EXPRESSED IN: root; carpel; EXPRESSED DURING: 4 anthesis; CONTAINS InterPro DOMAIN/s: Pectin lyase fold/virulence factor (InterPro:IPR011050); Pectin lyase fold (InterPro:IPR012334); Glycoside hydrolase; family 28 (InterPro:IPR000743); Para…	1	2.30858	0.0202792	4.10653	0	0.154884	0	0.209954	0.160065	0.147314	0.19581	0.526574	4.32172
AT2G47550	Plant invertase/pectin methylesterase inhibitor superfamily	Plant invertase/pectin methylesterase inhibitor superfamily; FUNCTIONS IN: enzyme inhibitor activity; pectinesterase activity; INVOLVED IN: cell wall modification; LOCATED IN: endomembrane system; cell wall; plant-type cell wall; EXPRESSED IN: 20 plant structures; EXPRESSED DURING: 9 growth stages; CONTAINS InterPro DOMAIN/s: Pectinesterase; active site (InterPro:IPR018040); Pectin lyase fold/vir…	1	1.10875	0.0264828	4.09076	0	0.0771812	0.172891	0.0278996	0.186113	0.244696	0.494382	0.787199	4.53108
AT3G54770	RNA-binding (RRM/RBD/RNP motifs) family protein	RNA-binding (RRM/RBD/RNP motifs) family protein; FUNCTIONS IN: RNA binding; nucleotide binding; nucleic acid binding; LOCATED IN: cellular_component unknown; EXPRESSED IN: root; gynoecium; carpel; stamen; EXPRESSED DURING: petal differentiation and expansion stage; CONTAINS InterPro DOMAIN/s: RNA recognition motif; RNP-1 (InterPro:IPR000504); Nucleotide-binding; alpha-beta plait (InterPro:IPR0126…	1	2.30718	0.00207102	4.0805	0	0.260163	0.0624411	0.493732	0.537731	0.309309	0.789379	1.32675	6.52672
AT3G44350	NAC domain containing protein 61	NAC domain containing protein 61 (NAC061); CONTAINS InterPro DOMAIN/s: No apical meristem (NAM) protein (InterPro:IPR003441); BEST Arabidopsis thaliana protein match is: NAC domain containing protein 90 (TAIR:AT5G22380.1); Has 2643 Blast hits to 2638 proteins in 75 species: Archae - 0; Bacteria - 0; Metazoa - 0; Fungi - 0; Plants - 2643; Viruses - 0; Other Eukaryotes - 0 (source: NCBI BLink).	1	1.37397	0.00360787	4.07356	0	0	0	0	0.149738	0.0689048	0.293084	0.574701	1.55781
AT5G57540	xyloglucan endotransglucosylase/hydrolase 13	xyloglucan endotransglucosylase/hydrolase 13 (XTH13); FUNCTIONS IN: hydrolase activity; acting on glycosyl bonds; xyloglucan endotransglucosylase activity; INVOLVED IN: xyloglucan metabolic process; LOCATED IN: endomembrane system; apoplast; cell wall; CONTAINS InterPro DOMAIN/s: Xyloglucan endotransglucosylase/hydrolase (InterPro:IPR016455); Beta-glucanase (InterPro:IPR008264); Xyloglucan endo-t…	1	1.36381	0.0343523	4.06811	0	0	0.0558734	0.126229	0.240585	0	0.117725	1.05529	3.27767
AT2G04070	MATE efflux family protein	MATE efflux family protein; FUNCTIONS IN: antiporter activity; drug transmembrane transporter activity; transporter activity; INVOLVED IN: transport; drug transmembrane transport; transmembrane transport; LOCATED IN: membrane; EXPRESSED IN: 10 plant structures; EXPRESSED DURING: 7 growth stages; CONTAINS InterPro DOMAIN/s: MATE family transporter related protein (InterPro:IPR015521); Multi antimi…	1	0.343834	0.0061881	4.05949	0.0678473	0	0	0	0	0.147374	0.376108	0.641015	0.539443
AT4G12545	Bifunctional inhibitor/lipid-transfer protein/seed storage 2S albumin superfamily protein	Bifunctional inhibitor/lipid-transfer protein/seed storage 2S albumin superfamily protein; FUNCTIONS IN: molecular_function unknown; INVOLVED IN: lipid transport; LOCATED IN: endomembrane system; CONTAINS InterPro DOMAIN/s: Bifunctional inhibitor/plant lipid transfer protein/seed storage (InterPro:IPR016140); Plant lipid transfer protein/seed storage/trypsin-alpha amylase inhibitor (InterPro:IPR0…	1	0.496172	0.0219086	4.05833	0	1.19308	0.859044	0.868938	0.616493	0.567382	4.78008	12.2361	26.1381
AT3G32030	Terpenoid cyclases/Protein prenyltransferases superfamily protein	Terpenoid cyclases/Protein prenyltransferases superfamily protein; FUNCTIONS IN: lyase activity; magnesium ion binding; INVOLVED IN: metabolic process; CONTAINS InterPro DOMAIN/s: Terpene synthase; metal-binding domain (InterPro:IPR005630); Terpenoid synthase (InterPro:IPR008949); Terpenoid cylases/protein prenyltransferase alpha-alpha toroid (InterPro:IPR008930); Terpene synthase-like (InterPro:…	1	0.51374	0.00131038	4.05272	0	0.0236256	0.0226813	0	0.0488317	0.0449416	0.167263	0.348062	1.66922
AT2G46850	Protein kinase superfamily protein	Protein kinase superfamily protein; FUNCTIONS IN: protein kinase activity; ATP binding; INVOLVED IN: protein amino acid phosphorylation; LOCATED IN: endomembrane system; CONTAINS InterPro DOMAIN/s: Protein kinase; catalytic domain (InterPro:IPR000719); Serine-threonine/tyrosine-protein kinase (InterPro:IPR001245); Protein kinase-like domain (InterPro:IPR011009); BEST Arabidopsis thaliana protein …	1	-0.00295812	0.00479744	4.05029	0.0230977	0	0	0	0.0231685	0	0.068022	0.254062	1.4003
AT4G33550	Bifunctional inhibitor/lipid-transfer protein/seed storage 2S albumin superfamily protein	Bifunctional inhibitor/lipid-transfer protein/seed storage 2S albumin superfamily protein; FUNCTIONS IN: lipid binding; INVOLVED IN: lipid transport; LOCATED IN: endomembrane system; EXPRESSED IN: 15 plant structures; EXPRESSED DURING: 6 growth stages; CONTAINS InterPro DOMAIN/s: Bifunctional inhibitor/plant lipid transfer protein/seed storage (InterPro:IPR016140); Plant lipid transfer protein/se…	1	-0.411253	2.61108e-06	4.0485	0.81104	4.52637	5.47905	1.70734	1.42367	3.74359	59.314	48.3964	70.7314
AT5G64100	Peroxidase superfamily protein	Peroxidase superfamily protein; FUNCTIONS IN: peroxidase activity; heme binding; INVOLVED IN: oxidation reduction; response to oxidative stress; LOCATED IN: cell wall; EXPRESSED IN: hypocotyl; root; callus; EXPRESSED DURING: seedling growth; CONTAINS InterPro DOMAIN/s: Haem peroxidase (InterPro:IPR010255); Plant peroxidase (InterPro:IPR000823); Peroxidases heam-ligand binding site (InterPro:IPR01…	1	1.36524	0.0370459	4.03411	0.148063	2.58678	1.33367	1.76625	2.92083	2.05029	2.66469	20.6834	92.2651
AT4G01240	S-adenosyl-L-methionine-dependent methyltransferases superfamily protein	S-adenosyl-L-methionine-dependent methyltransferases superfamily protein; CONTAINS InterPro DOMAIN/s: Protein of unknown function DUF248; methyltransferase putative (InterPro:IPR004159); BEST Arabidopsis thaliana protein match is: unknown protein (TAIR:AT3G05390.1); Has 456 Blast hits to 442 proteins in 24 species: Archae - 0; Bacteria - 0; Metazoa - 0; Fungi - 0; Plants - 455; Viruses - 0; Other…	1	1.77006	0.00906322	4.02124	0	0.0428736	0	0.116235	0.0443077	0.020389	0.0650429	0.242935	2.06334
AT4G14400	ankyrin repeat family protein	ACCELERATED CELL DEATH 6 (ACD6); CONTAINS InterPro DOMAIN/s: Ankyrin repeat-containing domain (InterPro:IPR020683); Ankyrin repeat (InterPro:IPR002110); BEST Arabidopsis thaliana protein match is: Ankyrin repeat family protein (TAIR:AT4G14390.1); Has 30201 Blast hits to 17322 proteins in 780 species: Archae - 12; Bacteria - 1396; Metazoa - 17338; Fungi - 3422; Plants - 5037; Viruses - 0; Other Eu…	1	-0.0616742	0.00010576	4.01575	3.44781	8.52397	4.66749	2.39653	7.17777	7.44674	96.6196	233.221	50.4509
AT1G12040	leucine-rich repeat/extensin 1	leucine-rich repeat/extensin 1 (LRX1); CONTAINS InterPro DOMAIN/s: Leucine-rich repeat-containing N-terminal domain; type 2 (InterPro:IPR013210); Leucine-rich repeat (InterPro:IPR001611); BEST Arabidopsis thaliana protein match is: leucine-rich repeat/extensin 2 (TAIR:AT1G62440.1); Has 373279 Blast hits to 102116 proteins in 2982 species: Archae - 793; Bacteria - 62996; Metazoa - 122212; Fungi - …	1	1.27413	0.0276108	4.00009	0	0.131264	0.0540073	0.0610063	0.155033	0.0891769	0.189655	0.701279	4.16667
AT4G25790	CAP (Cysteine-rich secretory proteins; Antigen 5; and Pathogenesis-related 1 protein) superfamily protein	CAP (Cysteine-rich secretory proteins; Antigen 5; and Pathogenesis-related 1 protein) superfamily protein; FUNCTIONS IN: molecular_function unknown; INVOLVED IN: biological_process unknown; LOCATED IN: endomembrane system; extracellular region; EXPRESSED IN: root; CONTAINS InterPro DOMAIN/s: Allergen V5/Tpx-1 related; conserved site (InterPro:IPR018244); Allergen V5/Tpx-1 related (InterPro:IPR001…	1	-1.67979	0.00140523	3.99662	0.0906347	0.08797	0.0844538	0	0	0	1.15663	1.3957	9.36808
AT3G62760	Glutathione S-transferase family protein	ATGSTF13; CONTAINS InterPro DOMAIN/s: Thioredoxin fold (InterPro:IPR012335); Glutathione S-transferase; C-terminal (InterPro:IPR004046); Glutathione S-transferase; C-terminal-like (InterPro:IPR010987); Glutathione S-transferase/chloride channel; C-terminal (InterPro:IPR017933); Glutathione S-transferase; N-terminal (InterPro:IPR004045); Thioredoxin-like fold (InterPro:IPR012336); BEST Arabidopsis…	1	1.8165	0.0247918	3.99516	0	0.331271	0	0.179622	0.513527	0.157539	0.502566	0.938542	7.37777
AT3G62990	myelin transcription factor-like protein	unknown protein; FUNCTIONS IN: molecular_function unknown; INVOLVED IN: biological_process unknown; LOCATED IN: endomembrane system; BEST Arabidopsis thaliana protein match is: unknown protein (TAIR:AT2G47950.1); Has 22 Blast hits to 22 proteins in 5 species: Archae - 0; Bacteria - 0; Metazoa - 0; Fungi - 0; Plants - 22; Viruses - 0; Other Eukaryotes - 0 (source: NCBI BLink).	1	1.93532	0.00494067	3.97569	0	0	0	0.200985	0.191534	0.352552	0.562337	2.5204	2.46708
AT4G33560	Wound-responsive family protein	Wound-responsive family protein; CONTAINS InterPro DOMAIN/s: Protein of unknown function wound-induced (InterPro:IPR022251); BEST Arabidopsis thaliana protein match is: wound-responsive protein-related (TAIR:AT2G14070.1); Has 146 Blast hits to 145 proteins in 15 species: Archae - 0; Bacteria - 0; Metazoa - 0; Fungi - 0; Plants - 146; Viruses - 0; Other Eukaryotes - 0 (source: NCBI BLink).	1	1.97902	0.0136082	3.97144	0	1.2847	0	0.464396	1.32767	3.25842	3.46489	5.82362	17.9783
AT5G15890	TRICHOME BIREFRINGENCE-LIKE 21	TRICHOME BIREFRINGENCE-LIKE 21 (TBL21); CONTAINS InterPro DOMAIN/s: Protein of unknown function DUF231; plant (InterPro:IPR004253); BEST Arabidopsis thaliana protein match is: TRICHOME BIREFRINGENCE-LIKE 19 (TAIR:AT5G15900.1); Has 1807 Blast hits to 1807 proteins in 277 species: Archae - 0; Bacteria - 0; Metazoa - 736; Fungi - 347; Plants - 385; Viruses - 0; Other Eukaryotes - 339 (source: NCBI B…	1	1.91598	0.00383926	3.96995	0	0	0.0530433	0.0599175	0.199849	0.0262756	0.139703	0.406996	1.18809
AT1G03940	HXXXD-type acyl-transferase family protein	HXXXD-type acyl-transferase family protein; FUNCTIONS IN: transferase activity; transferring acyl groups other than amino-acyl groups; transferase activity; INVOLVED IN: biological_process unknown; LOCATED IN: cellular_component unknown; CONTAINS InterPro DOMAIN/s: Transferase (InterPro:IPR003480); BEST Arabidopsis thaliana protein match is: HXXXD-type acyl-transferase family protein (TAIR:AT1G03…	1	0.68677	0.000116505	3.93261	0.609041	1.33481	1.63545	0.846432	2.30539	3.06175	8.97053	32.4861	32.9122
AT2G39030	Acyl-CoA N-acyltransferases (NAT) superfamily protein	Acyl-CoA N-acyltransferases (NAT) superfamily protein; FUNCTIONS IN: N-acetyltransferase activity; INVOLVED IN: metabolic process; LOCATED IN: cellular_component unknown; EXPRESSED IN: 13 plant structures; EXPRESSED DURING: 10 growth stages; CONTAINS InterPro DOMAIN/s: GCN5-related N-acetyltransferase; C-terminal (InterPro:IPR022610); GCN5-related N-acetyltransferase (InterPro:IPR000182); Acyl-Co…	1	-0.35644	9.88397e-08	3.92204	0.88666	1.48648	0.375542	0.254526	1.13193	0.818527	12.5811	20.2148	15.2209
AT2G27550	centroradialis	centroradialis (ATC); CONTAINS InterPro DOMAIN/s: Phosphatidylethanolamine-binding; conserved site (InterPro:IPR001858); Phosphatidylethanolamine-binding protein PEBP (InterPro:IPR008914); BEST Arabidopsis thaliana protein match is: PEBP (phosphatidylethanolamine-binding protein) family protein (TAIR:AT5G03840.1); Has 2165 Blast hits to 2165 proteins in 308 species: Archae - 0; Bacteria - 2; Meta…	1	0.918286	0.00389912	3.91253	0.836924	1.04441	0	0.755069	0.839489	0.441494	3.28628	8.28513	11.7638
AT1G21240	wall associated kinase 3	wall associated kinase 3 (WAK3); FUNCTIONS IN: protein serine/threonine kinase activity; kinase activity; INVOLVED IN: protein amino acid phosphorylation; LOCATED IN: plasma membrane; EXPRESSED IN: 9 plant structures; EXPRESSED DURING: 9 growth stages; CONTAINS InterPro DOMAIN/s: EGF-like calcium-binding (InterPro:IPR001881); EGF-like; type 3 (InterPro:IPR000742); Serine/threonine-protein kinase-…	1	0.0995204	9.39228e-05	3.91067	0.082486	0.098929	0.0572099	0.191544	0.0205749	0.134602	1.01096	1.48092	2.78059
AT3G62680	proline-rich protein 3	proline-rich protein 3 (PRP3); CONTAINS InterPro DOMAIN/s: Pollen Ole e 1 allergen/extensin (InterPro:IPR006041); BEST Arabidopsis thaliana protein match is: proline-rich protein 1 (TAIR:AT1G54970.1); Has 50468 Blast hits to 23098 proteins in 1486 species: Archae - 263; Bacteria - 8049; Metazoa - 18736; Fungi - 5929; Plants - 9093; Viruses - 1757; Other Eukaryotes - 6641 (source: NCBI BLink).	1	1.38431	0.0084597	3.89945	0.0529414	0.513849	0.147993	0.445792	0.58414	0.43986	0.987432	2.91163	15.1534
AT4G19680	iron regulated transporter 2	iron regulated transporter 2 (IRT2); FUNCTIONS IN: zinc ion transmembrane transporter activity; iron ion transmembrane transporter activity; INVOLVED IN: zinc ion transport; cellular response to iron ion starvation; iron ion transport; LOCATED IN: endomembrane system; integral to membrane; membrane; EXPRESSED IN: root epidermis; CONTAINS InterPro DOMAIN/s: Zinc/iron permease; fungal/plant (InterP…	1	3.14018e-16	0.0122402	3.89481	0	0	0	0	0	0	0.0904305	0.40531	1.05288
AT1G12940	nitrate transporter2.5	nitrate transporter2.5 (NRT2.5); FUNCTIONS IN: nitrate transmembrane transporter activity; INVOLVED IN: transmembrane transport; LOCATED IN: plasma membrane; EXPRESSED IN: stem; inflorescence meristem; CONTAINS InterPro DOMAIN/s: Major facilitator superfamily MFS-1 (InterPro:IPR011701); Major facilitator superfamily; general substrate transporter (InterPro:IPR016196); BEST Arabidopsis thaliana pr…	1	1.842	0.00598045	3.87042	0	0	0.0279793	0.0316053	0.0301191	0.166318	0.707428	0.198169	0.268583
AT1G33750	Terpenoid cyclases/Protein prenyltransferases superfamily protein	Terpenoid cyclases/Protein prenyltransferases superfamily protein; FUNCTIONS IN: lyase activity; magnesium ion binding; INVOLVED IN: metabolic process; EXPRESSED IN: root; CONTAINS InterPro DOMAIN/s: Terpene synthase; metal-binding domain (InterPro:IPR005630); Terpenoid synthase (InterPro:IPR008949); Terpenoid cylases/protein prenyltransferase alpha-alpha toroid (InterPro:IPR008930); Terpene synt…	1	1.35437	0.0247934	3.86801	0	0.142017	0.159064	0.128341	0.342457	0.0900505	0.454843	0.751066	4.72615
AT2G47140	NAD(P)-binding Rossmann-fold superfamily protein; SDR5 (RJ)	SDR5 (Joe); NAD(P)-binding Rossmann-fold superfamily protein; FUNCTIONS IN: oxidoreductase activity; binding; catalytic activity; INVOLVED IN: oxidation reduction; metabolic process; LOCATED IN: cellular_component unknown; EXPRESSED IN: 6 plant structures; EXPRESSED DURING: 4 anthesis; LP.10 ten leaves visible; petal differentiation and expansion stage; LP.08 eight leaves visible; LP.12 twelve le…	1	2.00786	0.0359943	3.86406	0	0.199195	0	0.14401	0.480334	0.126306	0.201463	0.902959	5.43913
AT2G43570	chitinase; putative	chitinase; putative (CHI); FUNCTIONS IN: chitin binding; chitinase activity; INVOLVED IN: carbohydrate metabolic process; cell wall macromolecule catabolic process; LOCATED IN: apoplast; plant-type cell wall; EXPRESSED IN: 15 plant structures; EXPRESSED DURING: 10 growth stages; CONTAINS InterPro DOMAIN/s: Chitin-binding; type 1; conserved site (InterPro:IPR018371); Glycoside hydrolase; family 19…	1	-0.263245	2.69055e-08	3.83689	1.79642	0.96199	1.26987	0.84762	1.0563	1.48683	13.9861	20.7136	45.6812
AT4G12050	Predicted AT-hook DNA-binding family protein	Predicted AT-hook DNA-binding family protein; CONTAINS InterPro DOMAIN/s: Protein of unknown function DUF296 (InterPro:IPR005175); Predicted AT-hook DNA-binding (InterPro:IPR014476); BEST Arabidopsis thaliana protein match is: Predicted AT-hook DNA-binding family protein (TAIR:AT4G22810.1); Has 6654 Blast hits to 4300 proteins in 274 species: Archae - 0; Bacteria - 187; Metazoa - 2435; Fungi - 66…	1	2.09763	0.000628077	3.8219	0.0958233	0.046503	0	0.10086	0.240292	0.39807	0.470326	0.579701	2.95227
AT5G19470	nudix hydrolase homolog 24	nudix hydrolase homolog 24 (NUDT24); FUNCTIONS IN: hydrolase activity; INVOLVED IN: biological_process unknown; LOCATED IN: chloroplast; EXPRESSED IN: vascular tissue; male gametophyte; EXPRESSED DURING: L mature pollen stage; CONTAINS InterPro DOMAIN/s: NUDIX hydrolase domain-like (InterPro:IPR015797); NUDIX hydrolase domain (InterPro:IPR000086); BEST Arabidopsis thaliana protein match is: nudix…	1	-0.831317	0.000400003	3.8083	1.44898	1.57183	4.24904	1.92885	0.983194	0.944213	9.99859	75.2364	70.7265
AT3G22360	alternative oxidase 1B	alternative oxidase 1B (AOX1B); CONTAINS InterPro DOMAIN/s: Alternative oxidase (InterPro:IPR002680); BEST Arabidopsis thaliana protein match is: alternative oxidase 1C (TAIR:AT3G27620.1); Has 1296 Blast hits to 1294 proteins in 245 species: Archae - 0; Bacteria - 111; Metazoa - 12; Fungi - 192; Plants - 375; Viruses - 0; Other Eukaryotes - 606 (source: NCBI BLink).	1	-0.817223	0.010127	3.79816	0.0504948	0.0980205	0	0	0	0.0466147	0.247842	0.77758	4.46642
AT1G27740	root hair defective 6-like 4	root hair defective 6-like 4 (RSL4); FUNCTIONS IN: DNA binding; sequence-specific DNA binding transcription factor activity; INVOLVED IN: root hair initiation; response to auxin stimulus; positive regulation of transcription; cell growth; regulation of transcription; LOCATED IN: nucleus; EXPRESSED IN: trichoblast; root; EXPRESSED DURING: 5 root hair formation; CONTAINS InterPro DOMAIN/s: Helix-lo…	1	0.865023	0.00542219	3.79403	0	0.132107	0	0.0716314	0.273052	0	0.334029	0.74856	2.50254
AT3G28510	P-loop containing nucleoside triphosphate hydrolases superfamily protein	P-loop containing nucleoside triphosphate hydrolases superfamily protein; FUNCTIONS IN: nucleoside-triphosphatase activity; ATPase activity; nucleotide binding; ATP binding; EXPRESSED IN: 7 plant structures; EXPRESSED DURING: LP.06 six leaves visible; LP.04 four leaves visible; 4 anthesis; 4 leaf senescence stage; CONTAINS InterPro DOMAIN/s: ATPase; AAA-type; core (InterPro:IPR003959); ATPase; AA…	1	0.175936	0.0162339	3.79389	0	0.0547761	0.0525867	0	0.0566083	0.0781482	0.1939	0.744909	1.76679
AT3G28550	Proline-rich extensin-like family protein	Proline-rich extensin-like family protein; FUNCTIONS IN: structural constituent of cell wall; INVOLVED IN: plant-type cell wall organization; LOCATED IN: endomembrane system; CONTAINS InterPro DOMAIN/s: Extensin-like repeat (InterPro:IPR006706); BEST Arabidopsis thaliana protein match is: Proline-rich extensin-like family protein (TAIR:AT3G54580.1); Has 433536 Blast hits to 44790 proteins in 1795…	1	1.38744	0.0348178	3.74092	0.0757111	1.75608	0.772209	0.950137	1.7241	1.28278	2.06764	6.80561	36.9026
AT5G13990	exocyst subunit exo70 family protein C2	exocyst subunit exo70 family protein C2 (EXO70C2); INVOLVED IN: exocytosis; vesicle docking involved in exocytosis; LOCATED IN: cytosol; nucleus; exocyst; EXPRESSED IN: 8 plant structures; EXPRESSED DURING: L mature pollen stage; M germinated pollen stage; 4 anthesis; petal differentiation and expansion stage; CONTAINS InterPro DOMAIN/s: Exo70 exocyst complex subunit (InterPro:IPR004140); BEST Ar…	1	1.80241	0.00756686	3.73777	0	0.0808448	0	0.0876717	0.0626617	0.0384466	0.102207	0.229046	1.24173
AT1G30870	Peroxidase superfamily protein	Peroxidase superfamily protein; FUNCTIONS IN: peroxidase activity; heme binding; INVOLVED IN: oxidation reduction; response to oxidative stress; LOCATED IN: endomembrane system; EXPRESSED IN: root; CONTAINS InterPro DOMAIN/s: Haem peroxidase (InterPro:IPR010255); Plant peroxidase (InterPro:IPR000823); Peroxidases heam-ligand binding site (InterPro:IPR019793); Haem peroxidase; plant/fungal/bacteri…	1	0.995948	0.0272139	3.72694	0.0462226	0.403773	0.344563	0.194609	0.973649	0.384037	0.862118	2.9997	17.3648
AT3G24210	Ankyrin repeat family protein	Ankyrin repeat family protein; CONTAINS InterPro DOMAIN/s: Ankyrin repeat-containing domain (InterPro:IPR020683); Protein of unknown function DUF3424 (InterPro:IPR021832); Ankyrin repeat (InterPro:IPR002110); BEST Arabidopsis thaliana protein match is: Ankyrin repeat family protein (TAIR:AT1G04780.1); Has 792 Blast hits to 708 proteins in 90 species: Archae - 0; Bacteria - 2; Metazoa - 393; Fungi…	1	0.828816	0.003434	3.72496	0	0.0704843	0.0225557	0.0509575	0.0728418	0.0223464	0.166336	0.37276	1.85244
AT1G03790	Zinc finger C-x8-C-x5-C-x3-H type family protein	SOMNUS (SOM); CONTAINS InterPro DOMAIN/s: Zinc finger; CCCH-type (InterPro:IPR000571); BEST Arabidopsis thaliana protein match is: Zinc finger C-x8-C-x5-C-x3-H type family protein (TAIR:AT5G44260.1); Has 3270 Blast hits to 1059 proteins in 150 species: Archae - 0; Bacteria - 0; Metazoa - 444; Fungi - 30; Plants - 421; Viruses - 3; Other Eukaryotes - 2372 (source: NCBI BLink).	1	0.555488	0.0257516	3.72162	0	0	0	0	0	0.0369408	0.196408	0.220075	0.437468
AT5G41380	CCT motif family protein	CCT motif family protein; CONTAINS InterPro DOMAIN/s: CCT domain (InterPro:IPR010402); BEST Arabidopsis thaliana protein match is: CCT motif family protein (TAIR:AT1G63820.1); Has 1690 Blast hits to 1687 proteins in 111 species: Archae - 0; Bacteria - 2; Metazoa - 13; Fungi - 3; Plants - 1603; Viruses - 0; Other Eukaryotes - 69 (source: NCBI BLink).	1	2.1417	0.00218144	3.70926	0	0.0526607	0.0505558	0.171323	0.108844	0.45078	0.479344	0.596783	1.83336
AT1G66280	Glycosyl hydrolase superfamily protein	BGLU22; FUNCTIONS IN: beta-glucosidase activity; hydrolase activity; hydrolyzing O-glycosyl compounds; INVOLVED IN: response to salt stress; cellular response to cold; cellular response to salt stress; LOCATED IN: membrane; EXPRESSED IN: root; callus; pollen tube; leaf; EXPRESSED DURING: seedling growth; CONTAINS InterPro DOMAIN/s: Glycoside hydrolase; family 1 (InterPro:IPR001360); Glycoside hyd…	1	1.22388	0.00608439	3.70112	0.172534	1.6249	1.32648	1.86489	2.12832	1.35469	4.16914	8.86729	46.7847
AT4G37770	1-amino-cyclopropane-1-carboxylate synthase 8	1-amino-cyclopropane-1-carboxylate synthase 8 (ACS8); CONTAINS InterPro DOMAIN/s: 1-aminocyclopropane-1-carboxylate synthase (InterPro:IPR001176); Pyridoxal phosphate-dependent transferase; major domain (InterPro:IPR015424); Aminotransferase; class I/classII (InterPro:IPR004839); Aminotransferases; class-I; pyridoxal-phosphate-binding site (InterPro:IPR004838); Pyridoxal phosphate-dependent trans…	1	1.26312	6.85617e-07	3.6946	0.292336	0.0630536	0.151333	0.478647	0.358395	0.299858	2.00881	2.10796	3.84158
AT3G12220	serine carboxypeptidase-like 16	serine carboxypeptidase-like 16 (scpl16); FUNCTIONS IN: serine-type carboxypeptidase activity; INVOLVED IN: proteolysis; LOCATED IN: endomembrane system; CONTAINS InterPro DOMAIN/s: Peptidase S10; serine carboxypeptidase (InterPro:IPR001563); BEST Arabidopsis thaliana protein match is: serine carboxypeptidase-like 14 (TAIR:AT3G12230.1); Has 3960 Blast hits to 3875 proteins in 462 species: Archae …	1	0.196169	7.67481e-06	3.66618	0.283754	0.103279	0.0991513	0.336002	0.213468	0.0654876	4.80496	2.45728	1.33955
AT5G12030	heat shock protein 17.6A	heat shock protein 17.6A (HSP17.6A); FUNCTIONS IN: unfolded protein binding; INVOLVED IN: protein folding; response to high light intensity; response to hydrogen peroxide; response to heat; hyperosmotic response; LOCATED IN: cytosol; EXPRESSED IN: 10 plant structures; EXPRESSED DURING: M germinated pollen stage; 4 anthesis; C globular stage; petal differentiation and expansion stage; CONTAINS Int…	1	0.00196723	0.0160699	3.65791	0	0.140364	0	0	0	0.133503	1.1357	0.954415	2.44336
AT4G08780	Peroxidase superfamily protein	Peroxidase superfamily protein; FUNCTIONS IN: peroxidase activity; heme binding; INVOLVED IN: oxidation reduction; response to oxidative stress; LOCATED IN: vacuole; EXPRESSED IN: embryo; hypocotyl; root; flower; seed; EXPRESSED DURING: F mature embryo stage; petal differentiation and expansion stage; E expanded cotyledon stage; D bilateral stage; CONTAINS InterPro DOMAIN/s: Haem peroxidase (Inte…	1	0.212893	0.0313569	3.65083	0.0525563	0.54034	0.130592	0.245861	0.216276	0.141143	0.797559	2.28373	12.5528
AT3G63380	ATPase E1-E2 type family protein / haloacid dehalogenase-like hydrolase family protein	ATPase E1-E2 type family protein / haloacid dehalogenase-like hydrolase family protein; FUNCTIONS IN: calcium-transporting ATPase activity; calmodulin binding; INVOLVED IN: calcium ion transport; cation transport; metabolic process; ATP biosynthetic process; LOCATED IN: membrane; EXPRESSED IN: 11 plant structures; EXPRESSED DURING: LP.06 six leaves visible; LP.04 four leaves visible; 4 anthesis; …	1	0.0183202	2.25514e-06	3.64584	0.0812996	0.0657578	0.0631294	0.171146	0.0271829	0.0750524	1.0375	1.20724	1.2928
AT1G69240	methyl esterase 15	methyl esterase 15 (MES15); FUNCTIONS IN: hydrolase activity; LOCATED IN: chloroplast; EXPRESSED IN: root hair; CONTAINS InterPro DOMAIN/s: Alpha/beta hydrolase fold-1 (InterPro:IPR000073); BEST Arabidopsis thaliana protein match is: methyl esterase 13 (TAIR:AT1G26360.1); Has 2747 Blast hits to 2746 proteins in 732 species: Archae - 8; Bacteria - 1557; Metazoa - 68; Fungi - 74; Plants - 634; Viru…	1	0.571304	0.0223394	3.62415	0	0	0.0322649	0.0364463	0.0347324	0	0.033991	0.418957	1.7895
AT4G08770	Peroxidase superfamily protein	Peroxidase superfamily protein; FUNCTIONS IN: peroxidase activity; heme binding; INVOLVED IN: response to oxidative stress; oxidation reduction; LOCATED IN: vacuole; EXPRESSED IN: hypocotyl; root; CONTAINS InterPro DOMAIN/s: Haem peroxidase (InterPro:IPR010255); Plant peroxidase (InterPro:IPR000823); Peroxidases heam-ligand binding site (InterPro:IPR019793); Haem peroxidase; plant/fungal/bacteria…	1	-0.0436296	4.507e-06	3.62278	0.367894	0.638583	0.435308	0.540894	0.486621	0.37638	3.7884	5.62967	19.6693
AT5G54060	UDP-glucose:flavonoid 3-o-glucosyltransferase	UDP-glucose:flavonoid 3-o-glucosyltransferase (UF3GT); FUNCTIONS IN: transferase activity; transferring glycosyl groups; INVOLVED IN: N-terminal protein myristoylation; response to sucrose stimulus; LOCATED IN: cellular_component unknown; EXPRESSED IN: 14 plant structures; EXPRESSED DURING: LP.04 four leaves visible; 4 anthesis; C globular stage; E expanded cotyledon stage; D bilateral stage; CON…	1	0.549588	2.93262e-05	3.62184	0.911749	1.35902	1.75983	0.891123	2.6783	3.06615	8.21502	32.7724	30.3559
AT5G63660	Scorpion toxin-like knottin superfamily protein	PDF2.5; INVOLVED IN: defense response; LOCATED IN: endomembrane system; EXPRESSED IN: embryo; root; flower; seed; EXPRESSED DURING: petal differentiation and expansion stage; E expanded cotyledon stage; D bilateral stage; CONTAINS InterPro DOMAIN/s: Gamma thionin (InterPro:IPR008176); Knottin (InterPro:IPR003614); Gamma Purothionin (InterPro:IPR008177); BEST Arabidopsis thaliana protein match is:…	1	2.00011	0.0119756	3.6201	0	1.10084	1.05684	2.38761	4.55066	5.23518	2.22676	16.2181	94.6865
AT1G02450	NIM1-interacting 1	NIM1-interacting 1 (NIMIN1); FUNCTIONS IN: protein binding; INVOLVED IN: regulation of systemic acquired resistance; defense response to bacterium; negative regulation of transcription; LOCATED IN: nucleus; EXPRESSED IN: 20 plant structures; EXPRESSED DURING: 13 growth stages; BEST Arabidopsis thaliana protein match is: systemic acquired resistance (SAR) regulator protein NIMIN-1-related (TAIR:AT…	1	0.90386	0.00366313	3.60207	0.171024	0.497987	0	0.360026	0.343096	0.315764	1.51097	4.89103	4.41929
AT4G22666	Bifunctional inhibitor/lipid-transfer protein/seed storage 2S albumin superfamily protein	Bifunctional inhibitor/lipid-transfer protein/seed storage 2S albumin superfamily protein; FUNCTIONS IN: molecular_function unknown; INVOLVED IN: biological_process unknown; LOCATED IN: endomembrane system; CONTAINS InterPro DOMAIN/s: Bifunctional inhibitor/plant lipid transfer protein/seed storage (InterPro:IPR016140); Plant lipid transfer protein/seed storage/trypsin-alpha amylase inhibitor (In…	1	1.36908	0.0333007	3.60085	0	0.268866	0	0	0.416789	0.639311	0.543856	0.914087	6.74504
AT1G66270	Glycosyl hydrolase superfamily protein	BGLU21; FUNCTIONS IN: beta-glucosidase activity; hydrolase activity; hydrolyzing O-glycosyl compounds; INVOLVED IN: cellular response to phosphate starvation; response to salt stress; cellular response to cold; cellular response to salt stress; response to osmotic stress; LOCATED IN: vacuole; membrane; EXPRESSED IN: root; callus; leaf; EXPRESSED DURING: seedling growth; CONTAINS InterPro DOMAIN/s…	1	1.31769	0.0141489	3.60069	0.257281	3.84912	1.96041	3.07649	5.94917	1.82482	7.99698	12.8721	69.2269
AT3G48340	Cysteine proteinases superfamily protein	Cysteine proteinases superfamily protein; FUNCTIONS IN: cysteine-type peptidase activity; protein binding; INVOLVED IN: proteolysis; LOCATED IN: endomembrane system; CONTAINS InterPro DOMAIN/s: Peptidase C1A; papain (InterPro:IPR013128); Proteinase inhibitor I29; cathepsin propeptide (InterPro:IPR013201); Peptidase C1A; papain C-terminal (InterPro:IPR000668); Peptidase; cysteine peptidase active …	1	0.546722	0.0305224	3.58553	0.13304	2.32431	2.14876	1.72707	1.73482	0.818779	4.2227	11.7557	52.2278
AT1G48930	glycosyl hydrolase 9C1	glycosyl hydrolase 9C1 (GH9C1); FUNCTIONS IN: carbohydrate binding; hydrolase activity; hydrolyzing O-glycosyl compounds; catalytic activity; INVOLVED IN: carbohydrate metabolic process; LOCATED IN: endomembrane system; extracellular region; EXPRESSED IN: root; CONTAINS InterPro DOMAIN/s: Six-hairpin glycosidase (InterPro:IPR012341); Glycoside hydrolase; family 9; active site (InterPro:IPR018221)…	1	0.852501	0.037495	3.58478	0	0.135949	0.17402	0.0737145	0.163912	0.107753	0.320827	0.564908	4.84901
AT2G25980	Mannose-binding lectin superfamily protein	Mannose-binding lectin superfamily protein; CONTAINS InterPro DOMAIN/s: Mannose-binding lectin (InterPro:IPR001229); BEST Arabidopsis thaliana protein match is: jacalin lectin family protein (TAIR:AT1G33790.1); Has 1842 Blast hits to 680 proteins in 37 species: Archae - 0; Bacteria - 4; Metazoa - 0; Fungi - 2; Plants - 1834; Viruses - 0; Other Eukaryotes - 2 (source: NCBI BLink).	1	1.33001	0.0403117	3.58196	0.034175	0.862427	0.668733	0.575541	1.71399	0.473234	1.24128	3.90942	19.9714
AT2G42430	lateral organ boundaries-domain 16	lateral organ boundaries-domain 16 (LBD16); CONTAINS InterPro DOMAIN/s: Lateral organ boundaries; LOB (InterPro:IPR004883); BEST Arabidopsis thaliana protein match is: lateral organ boundaries-domain 29 (TAIR:AT3G58190.1); Has 917 Blast hits to 912 proteins in 22 species: Archae - 0; Bacteria - 0; Metazoa - 0; Fungi - 0; Plants - 917; Viruses - 0; Other Eukaryotes - 0 (source: NCBI BLink).	1	0.821769	0.0283152	3.56144	0	0.212499	0	0	0.219607	0.134742	0.429838	0.401362	3.77157
AT5G17820	Peroxidase superfamily protein	Peroxidase superfamily protein; FUNCTIONS IN: peroxidase activity; heme binding; INVOLVED IN: oxidation reduction; response to oxidative stress; LOCATED IN: cell wall; membrane; plant-type cell wall; EXPRESSED IN: root; leaf; CONTAINS InterPro DOMAIN/s: Haem peroxidase (InterPro:IPR010255); Plant peroxidase (InterPro:IPR000823); Peroxidases heam-ligand binding site (InterPro:IPR019793); Peroxidas…	1	1.04144	0.0301329	3.55097	0.0872183	1.26981	0.772069	0.688519	1.13731	1.20774	1.71236	5.66018	34.4996
AT3G57260	beta-1;3-glucanase 2	beta-1;3-glucanase 2 (BGL2); FUNCTIONS IN: glucan 1;3-beta-glucosidase activity; protein binding; cellulase activity; hydrolase activity; hydrolyzing O-glycosyl compounds; INVOLVED IN: systemic acquired resistance; response to cold; LOCATED IN: apoplast; cell wall; vacuole; EXPRESSED IN: 17 plant structures; EXPRESSED DURING: 9 growth stages; CONTAINS InterPro DOMAIN/s: Glycoside hydrolase; catal…	1	-0.445741	0.000203152	3.54388	3.30436	2.54819	2.31981	1.2864	3.08746	2.04756	18.7959	31.6161	103.605
AT5G58010	LJRHL1-like 3	LJRHL1-like 3 (LRL3); CONTAINS InterPro DOMAIN/s: Helix-loop-helix DNA-binding domain (InterPro:IPR001092); Helix-loop-helix DNA-binding (InterPro:IPR011598); BEST Arabidopsis thaliana protein match is: LJRHL1-like 1 (TAIR:AT2G24260.1); Has 3430 Blast hits to 3424 proteins in 205 species: Archae - 0; Bacteria - 0; Metazoa - 226; Fungi - 49; Plants - 3153; Viruses - 0; Other Eukaryotes - 2 (source…	1	2.65352	0.0412759	3.54096	0	0.219735	0	0.297863	0.283856	0.365741	0.111119	0.684798	4.5
AT2G29110	glutamate receptor 2.8	glutamate receptor 2.8 (GLR2.8); FUNCTIONS IN: intracellular ligand-gated ion channel activity; INVOLVED IN: cellular calcium ion homeostasis; response to light stimulus; LOCATED IN: endomembrane system; membrane; EXPRESSED IN: 7 plant structures; EXPRESSED DURING: 6 growth stages; CONTAINS InterPro DOMAIN/s: Extracellular solute-binding protein; family 3 (InterPro:IPR001638); Ionotropic glutamat…	1	0.559178	0.0104661	3.46773	0.0148548	0	0.0276835	0.0312711	0.0149003	0.0137133	0.218734	0.130715	0.398614
AT5G48110	Terpenoid cyclases/Protein prenyltransferases superfamily protein	Terpenoid cyclases/Protein prenyltransferases superfamily protein; FUNCTIONS IN: lyase activity; magnesium ion binding; INVOLVED IN: metabolic process; LOCATED IN: chloroplast; EXPRESSED IN: root; flower; EXPRESSED DURING: 4 anthesis; CONTAINS InterPro DOMAIN/s: Terpene synthase; metal-binding domain (InterPro:IPR005630); Terpenoid synthase (InterPro:IPR008949); Terpenoid cylases/protein prenyltr…	1	1.42566	0.0057826	3.44305	0.0479116	0.093006	0.31251	0.353009	0.576701	0.22115	0.611424	1.581	6.42832
AT2G15370	fucosyltransferase 5	fucosyltransferase 5 (FUT5); FUNCTIONS IN: transferase activity; transferring glycosyl groups; fucosyltransferase activity; INVOLVED IN: cell wall biogenesis; LOCATED IN: endomembrane system; membrane; EXPRESSED IN: cauline leaf; flower; root; seed; CONTAINS InterPro DOMAIN/s: Xyloglucan fucosyltransferase (InterPro:IPR004938); BEST Arabidopsis thaliana protein match is: fucosyltransferase 4 (TAI…	1	0.563559	0.0210988	3.44217	0	0	0.0261247	0	0.0281226	0.0258823	0.0825669	0.123355	1.08671
AT3G52780	Purple acid phosphatases superfamily protein	PAP20; FUNCTIONS IN: protein serine/threonine phosphatase activity; acid phosphatase activity; INVOLVED IN: biological_process unknown; LOCATED IN: endomembrane system; EXPRESSED IN: 10 plant structures; EXPRESSED DURING: 4 anthesis; petal differentiation and expansion stage; CONTAINS InterPro DOMAIN/s: Metallophosphoesterase (InterPro:IPR004843); Purple acid phosphatase-like; N-terminal (InterPr…	1	-1.81549	0.0357259	3.43754	0.435046	0.035188	0.168908	0.114478	0	0.0334681	1.10325	1.91411	4.8642
AT1G21310	extensin 3	extensin 3 (EXT3); FUNCTIONS IN: structural constituent of cell wall; INVOLVED IN: plant-type cell wall organization; LOCATED IN: endomembrane system; EXPRESSED IN: 7 plant structures; EXPRESSED DURING: 4 anthesis; F mature embryo stage; petal differentiation and expansion stage; E expanded cotyledon stage; D bilateral stage; CONTAINS InterPro DOMAIN/s: Extensin-like repeat (InterPro:IPR006706); …	1	0.71958	1.2792e-08	3.435	22.5542	49.8728	28.0326	42.6107	57.6554	60.9407	243.158	334.973	955.106
AT1G64110	P-loop containing nucleoside triphosphate hydrolases superfamily protein	P-loop containing nucleoside triphosphate hydrolases superfamily protein; FUNCTIONS IN: nucleoside-triphosphatase activity; ATPase activity; nucleotide binding; ATP binding; LOCATED IN: endomembrane system; EXPRESSED IN: 8 plant structures; EXPRESSED DURING: L mature pollen stage; M germinated pollen stage; LP.04 four leaves visible; 4 anthesis; petal differentiation and expansion stage; CONTAINS…	1	-1.36917	1.12035e-10	3.42622	0.446408	0.849903	0.927923	0.289152	0.447776	0.158502	14.6635	9.23503	6.48434
AT5G52740	Copper transport protein family	Copper transport protein family; FUNCTIONS IN: metal ion binding; INVOLVED IN: metal ion transport; LOCATED IN: cellular_component unknown; EXPRESSED IN: 11 plant structures; EXPRESSED DURING: 8 growth stages; CONTAINS InterPro DOMAIN/s: Heavy metal transport/detoxification protein (InterPro:IPR006121); BEST Arabidopsis thaliana protein match is: Copper transport protein family (TAIR:AT5G52760.1)…	1	-1.67979	0.0136021	3.40413	0.248958	0.241639	0.231981	0	0	0	3.17708	5.75065	4.94857
AT2G41970	Protein kinase superfamily protein	Protein kinase superfamily protein; FUNCTIONS IN: protein tyrosine kinase activity; protein kinase activity; kinase activity; ATP binding; INVOLVED IN: protein amino acid phosphorylation; LOCATED IN: cellular_component unknown; EXPRESSED IN: 8 plant structures; EXPRESSED DURING: L mature pollen stage; M germinated pollen stage; 4 anthesis; petal differentiation and expansion stage; CONTAINS Inter…	1	0.810935	0.0132563	3.40211	0.0437547	0	0.0407708	0.0460545	0.0877775	0.0403925	0.128856	0.529405	2.00035
AT2G19190	FLG22-induced receptor-like kinase 1	FLG22-induced receptor-like kinase 1 (FRK1); FUNCTIONS IN: kinase activity; INVOLVED IN: defense response to bacterium; LOCATED IN: endomembrane system; EXPRESSED IN: stem; sepal; stamen; EXPRESSED DURING: 4 anthesis; CONTAINS InterPro DOMAIN/s: Protein kinase; ATP binding site (InterPro:IPR017441); Serine/threonine-protein kinase domain (InterPro:IPR002290); Leucine-rich repeat (InterPro:IPR0016…	1	0.165737	6.57465e-05	3.38959	0.0323482	0.125589	0.0452133	0.0851212	0.0324474	0.104519	0.508076	0.907322	1.28598
AT1G13470	Protein of unknown function (DUF1262)	Protein of unknown function (DUF1262); CONTAINS InterPro DOMAIN/s: Protein of unknown function DUF1262 (InterPro:IPR010683); BEST Arabidopsis thaliana protein match is: Protein of unknown function (DUF1262) (TAIR:AT1G13520.1); Has 101 Blast hits to 94 proteins in 9 species: Archae - 0; Bacteria - 0; Metazoa - 0; Fungi - 0; Plants - 101; Viruses - 0; Other Eukaryotes - 0 (source: NCBI BLink).	1	-1.03626	0.0250282	3.37486	0.0418017	0.202864	0.194755	0	0.167719	0.0771793	0.656558	2.34496	3.82213
AT1G03495	HXXXD-type acyl-transferase family protein	HXXXD-type acyl-transferase family protein; FUNCTIONS IN: transferase activity; transferring acyl groups other than amino-acyl groups; transferase activity; INVOLVED IN: biological_process unknown; CONTAINS InterPro DOMAIN/s: Transferase (InterPro:IPR003480); BEST Arabidopsis thaliana protein match is: HXXXD-type acyl-transferase family protein (TAIR:AT1G03940.1); Has 1920 Blast hits to 1905 prot…	1	0.509231	4.78051e-09	3.37022	0.852569	1.11822	1.26089	0.995372	1.55771	2.41051	6.45096	20.0272	21.1015
AT2G45430	AT-hook motif nuclear-localized protein 22	AT-hook motif nuclear-localized protein 22 (AHL22); CONTAINS InterPro DOMAIN/s: Protein of unknown function DUF296 (InterPro:IPR005175); Predicted AT-hook DNA-binding (InterPro:IPR014476); BEST Arabidopsis thaliana protein match is: AT-hook motif nuclear-localized protein 18 (TAIR:AT3G60870.1); Has 823 Blast hits to 817 proteins in 42 species: Archae - 0; Bacteria - 4; Metazoa - 44; Fungi - 6; Pl…	1	1.93153	0.00753168	3.37013	0.0520999	0.202273	0.242735	0.493545	0.992932	0.480965	0.511441	1.71921	10.2524
AT5G13930	Chalcone and stilbene synthase family protein	TRANSPARENT TESTA 4 (TT4); FUNCTIONS IN: naringenin-chalcone synthase activity; INVOLVED IN: in 11 processes; LOCATED IN: plant-type vacuole membrane; endoplasmic reticulum; nucleus; EXPRESSED IN: 22 plant structures; EXPRESSED DURING: 14 growth stages; CONTAINS InterPro DOMAIN/s: Chalcone/stilbene synthase; N-terminal (InterPro:IPR001099); Thiolase-like (InterPro:IPR016039); Polyketide synthase;…	1	0.710558	6.80891e-07	3.36766	21.9944	28.9913	31.168	21.141	47.7541	91.7184	234.143	375.97	484.383
AT1G13430	sulfotransferase 4C	sulfotransferase 4C (ST4C); CONTAINS InterPro DOMAIN/s: Sulfotransferase domain (InterPro:IPR000863); BEST Arabidopsis thaliana protein match is: sulfotransferase 4A (TAIR:AT2G14920.1); Has 2670 Blast hits to 2627 proteins in 170 species: Archae - 0; Bacteria - 153; Metazoa - 1667; Fungi - 1; Plants - 539; Viruses - 0; Other Eukaryotes - 310 (source: NCBI BLink).	1	1.38937	0.0281546	3.36685	0	0.133649	0.0855378	0.241558	0.0460397	0.338976	0.270342	0.702961	3.26001
AT4G38000	DNA binding with one finger 4.7	DNA binding with one finger 4.7 (DOF4.7); CONTAINS InterPro DOMAIN/s: Zinc finger; Dof-type (InterPro:IPR003851); BEST Arabidopsis thaliana protein match is: DOF zinc finger protein 1 (TAIR:AT1G51700.1); Has 1084 Blast hits to 1079 proteins in 56 species: Archae - 0; Bacteria - 0; Metazoa - 0; Fungi - 0; Plants - 1079; Viruses - 0; Other Eukaryotes - 5 (source: NCBI BLink).	1	1.38127	0.0394658	3.35356	0	0	0	0.152778	0.072797	0	0.356216	0.319312	0.432772
AT5G11210	glutamate receptor 2.5	glutamate receptor 2.5 (GLR2.5); FUNCTIONS IN: intracellular ligand-gated ion channel activity; INVOLVED IN: cellular calcium ion homeostasis; response to light stimulus; LOCATED IN: integral to membrane; membrane; EXPRESSED IN: stem; stamen; EXPRESSED DURING: 4 anthesis; CONTAINS InterPro DOMAIN/s: Extracellular solute-binding protein; family 3 (InterPro:IPR001638); Ionotropic glutamate receptor…	1	0.259923	0.0208323	3.34796	0	0.0149253	0.0143287	0.0323714	0	0.0141958	0.105667	0.135314	0.380959
AT3G09925	Pollen Ole e 1 allergen and extensin family protein	Pollen Ole e 1 allergen and extensin family protein; FUNCTIONS IN: molecular_function unknown; INVOLVED IN: biological_process unknown; LOCATED IN: endomembrane system; CONTAINS InterPro DOMAIN/s: Pollen Ole e 1 allergen/extensin (InterPro:IPR006041); BEST Arabidopsis thaliana protein match is: Pollen Ole e 1 allergen and extensin family protein (TAIR:AT5G05500.1); Has 222 Blast hits to 222 prote…	1	0.690652	0.00465387	3.34558	0.124087	0.72263	0.346873	0.261217	0.746801	0.916413	2.4362	2.3203	18.9919
AT2G18980	Peroxidase superfamily protein	Peroxidase superfamily protein; FUNCTIONS IN: peroxidase activity; heme binding; INVOLVED IN: oxidation reduction; response to oxidative stress; LOCATED IN: endomembrane system; EXPRESSED IN: 6 plant structures; EXPRESSED DURING: LP.04 four leaves visible; petal differentiation and expansion stage; CONTAINS InterPro DOMAIN/s: Haem peroxidase (InterPro:IPR010255); Plant peroxidase (InterPro:IPR000…	1	1.10175	0.0242688	3.33506	0.254434	1.18538	1.80183	1.28547	2.55213	1.87906	2.39775	10.7467	46.7304
AT3G23120	receptor like protein 38	receptor like protein 38 (RLP38); FUNCTIONS IN: kinase activity; INVOLVED IN: signal transduction; defense response; LOCATED IN: endomembrane system; CONTAINS InterPro DOMAIN/s: Leucine-rich repeat-containing N-terminal domain; type 2 (InterPro:IPR013210); Leucine-rich repeat (InterPro:IPR001611); BEST Arabidopsis thaliana protein match is: receptor like protein 37 (TAIR:AT3G23110.1); Has 120242 …	1	0.104416	1.72989e-05	3.33072	0.189738	0.247915	0.263463	0.197356	0.256208	0.325399	2.18325	6.43056	1.91934
AT3G22235	cysteine-rich TM module stress tolerance protein	BEST Arabidopsis thaliana protein match is: pathogen and circadian controlled 1 (TAIR:AT3G22231.1); Has 122 Blast hits to 122 proteins in 11 species: Archae - 0; Bacteria - 0; Metazoa - 0; Fungi - 0; Plants - 122; Viruses - 0; Other Eukaryotes - 0 (source: NCBI BLink).	1	0.346703	2.43034e-07	3.32123	129.007	132.112	109.18	131.333	155.299	199.89	959.495	2145.44	1778.97
AT1G79580	NAC (No Apical Meristem) domain transcriptional regulator superfamily protein	SOMBRERO (SMB); CONTAINS InterPro DOMAIN/s: No apical meristem (NAM) protein (InterPro:IPR003441); BEST Arabidopsis thaliana protein match is: NAC domain containing protein 70 (TAIR:AT4G10350.1); Has 5042 Blast hits to 4339 proteins in 312 species: Archae - 0; Bacteria - 299; Metazoa - 1017; Fungi - 76; Plants - 3059; Viruses - 0; Other Eukaryotes - 591 (source: NCBI BLink).	1	0.126454	0.0128681	3.31742	0	0.166539	0.119911	0.0903009	0.0860545	0.0395996	0.421088	0.519013	3.87953
AT4G22810	Predicted AT-hook DNA-binding family protein	Predicted AT-hook DNA-binding family protein; CONTAINS InterPro DOMAIN/s: Protein of unknown function DUF296 (InterPro:IPR005175); Predicted AT-hook DNA-binding (InterPro:IPR014476); BEST Arabidopsis thaliana protein match is: Predicted AT-hook DNA-binding family protein (TAIR:AT4G12050.1); Has 813 Blast hits to 808 proteins in 45 species: Archae - 0; Bacteria - 6; Metazoa - 32; Fungi - 2; Plants…	1	1.19706	0.0253167	3.31173	0	0.245999	0.283399	0.213417	0.305072	0.280769	0.597121	1.11512	4.88672
AT4G09820	basic helix-loop-helix (bHLH) DNA-binding superfamily protein	TRANSPARENT TESTA 8 (TT8); FUNCTIONS IN: DNA binding; sequence-specific DNA binding transcription factor activity; INVOLVED IN: trichome differentiation; regulation of flavonoid biosynthetic process; regulation of proanthocyanidin biosynthetic process; LOCATED IN: nucleus; EXPRESSED IN: stem; hypocotyl; micropylar endosperm; EXPRESSED DURING: C globular stage; CONTAINS InterPro DOMAIN/s: Helix-lo…	1	0.181615	0.00412889	3.30629	0.20276	0.506054	0.404856	0.0914646	0.639199	1.04286	2.04727	6.27655	6.76511
AT2G47130	NAD(P)-binding Rossmann-fold superfamily protein; SDR3 (RJ)	SDR3 (Joe); NAD(P)-binding Rossmann-fold superfamily protein; FUNCTIONS IN: oxidoreductase activity; binding; catalytic activity; INVOLVED IN: oxidation reduction; metabolic process; LOCATED IN: cellular_component unknown; EXPRESSED IN: 18 plant structures; EXPRESSED DURING: 11 growth stages; CONTAINS InterPro DOMAIN/s: NAD(P)-binding domain (InterPro:IPR016040); Glucose/ribitol dehydrogenase (In…	1	0.308503	3.7775e-05	3.29638	0.478866	0.995973	0.573698	0.432031	1.02929	1.26306	6.84975	6.92269	12.1021
AT3G46230	heat shock protein 17.4	heat shock protein 17.4 (HSP17.4); INVOLVED IN: response to heat; LOCATED IN: cellular_component unknown; EXPRESSED IN: 15 plant structures; EXPRESSED DURING: M germinated pollen stage; LP.04 four leaves visible; 4 anthesis; C globular stage; petal differentiation and expansion stage; CONTAINS InterPro DOMAIN/s: Heat shock protein Hsp20 (InterPro:IPR002068); HSP20-like chaperone (InterPro:IPR0089…	1	-0.018608	0.0316952	3.29377	0	0.140364	0.134753	0	0	0.534012	0.56785	0.954415	7.04262
AT3G03700	Plasma-membrane choline transporter family protein	Plasma-membrane choline transporter family protein; CONTAINS InterPro DOMAIN/s: Protein of unknown function DUF580 (InterPro:IPR007603); BEST Arabidopsis thaliana protein match is: Plasma-membrane choline transporter family protein (TAIR:AT3G04440.1); Has 327 Blast hits to 327 proteins in 106 species: Archae - 0; Bacteria - 2; Metazoa - 4; Fungi - 118; Plants - 134; Viruses - 0; Other Eukaryotes …	1	0.467289	0.000234178	3.26504	0.110139	0.229074	0.0733059	0.231857	0.173606	0.145251	0.525148	1.48838	5.53567
AT1G47890	receptor like protein 7	receptor like protein 7 (RLP7); FUNCTIONS IN: kinase activity; INVOLVED IN: signal transduction; defense response; LOCATED IN: endomembrane system; EXPRESSED IN: stem; stamen; EXPRESSED DURING: 4 anthesis; CONTAINS InterPro DOMAIN/s: Leucine-rich repeat-containing N-terminal domain; type 2 (InterPro:IPR013210); Leucine-rich repeat (InterPro:IPR001611); BEST Arabidopsis thaliana protein match is: …	1	-0.381672	0.0057826	3.24984	0.0687442	0.0133446	0.0256225	0.0144715	0.027582	0.0253847	0.391402	0.332705	0.560239
AT4G04510	cysteine-rich RLK (RECEPTOR-like protein kinase) 38	cysteine-rich RLK (RECEPTOR-like protein kinase) 38 (CRK38); FUNCTIONS IN: kinase activity; INVOLVED IN: protein amino acid phosphorylation; LOCATED IN: endomembrane system; EXPRESSED IN: trichome; stamen; EXPRESSED DURING: 4 anthesis; CONTAINS InterPro DOMAIN/s: Protein kinase; ATP binding site (InterPro:IPR017441); Protein kinase; catalytic domain (InterPro:IPR000719); Protein of unknown functi…	1	1.38127	0.0370459	3.24771	0	0	0	0.0472098	0.0224949	0	0.0440294	0.09867	0.245172
AT4G19030	NOD26-like major intrinsic protein 1	NOD26-like major intrinsic protein 1 (NLM1); CONTAINS InterPro DOMAIN/s: Major intrinsic protein; conserved site (InterPro:IPR022357); Aquaporin (InterPro:IPR012269); Major intrinsic protein (InterPro:IPR000425); BEST Arabidopsis thaliana protein match is: NOD26-like intrinsic protein 1;2 (TAIR:AT4G18910.1); Has 30201 Blast hits to 17322 proteins in 780 species: Archae - 12; Bacteria - 1396; Meta…	1	1.29431	0.0173566	3.24728	0.113686	0.662063	0.741533	0.71797	1.6535	0.892079	1.28341	5.00194	18.417
AT5G28510	beta glucosidase 24	beta glucosidase 24 (BGLU24); FUNCTIONS IN: cation binding; hydrolase activity; hydrolyzing O-glycosyl compounds; catalytic activity; INVOLVED IN: carbohydrate metabolic process; LOCATED IN: endomembrane system; CONTAINS InterPro DOMAIN/s: Glycoside hydrolase; family 1 (InterPro:IPR001360); Glycoside hydrolase; family 1; active site (InterPro:IPR018120); Glycoside hydrolase; catalytic core (Inter…	1	-0.530778	0.00706703	3.24084	0.0280367	0.10885	0.0522494	0.0590206	0.0281226	0.0258823	0.495402	0.431743	2.25711
AT2G04090	MATE efflux family protein	MATE efflux family protein; FUNCTIONS IN: antiporter activity; drug transmembrane transporter activity; transporter activity; INVOLVED IN: drug transmembrane transport; transmembrane transport; LOCATED IN: membrane; CONTAINS InterPro DOMAIN/s: MATE family transporter related protein (InterPro:IPR015521); Multi antimicrobial extrusion protein MatE (InterPro:IPR002528); BEST Arabidopsis thaliana pr…	1	0.826373	0.0335832	3.23232	0	0.0998454	0.232058	0.0767784	0.137328	0.154469	0.350907	1.13728	1.4864
AT4G37390	Auxin-responsive GH3 family protein	BRU6; CONTAINS InterPro DOMAIN/s: GH3 auxin-responsive promoter (InterPro:IPR004993); BEST Arabidopsis thaliana protein match is: Auxin-responsive GH3 family protein (TAIR:AT1G59500.1); Has 1707 Blast hits to 1543 proteins in 239 species: Archae - 1; Bacteria - 597; Metazoa - 55; Fungi - 2; Plants - 674; Viruses - 0; Other Eukaryotes - 378 (source: NCBI BLink).	1	0.219108	2.40256e-07	3.22103	2.34111	1.53852	1.598	2.48982	2.03028	1.91357	10.8475	15.7498	54.0426
AT1G35710	Protein kinase family protein with leucine-rich repeat domain	Protein kinase family protein with leucine-rich repeat domain; FUNCTIONS IN: protein serine/threonine kinase activity; protein tyrosine kinase activity; protein kinase activity; ATP binding; INVOLVED IN: transmembrane receptor protein tyrosine kinase signaling pathway; protein amino acid phosphorylation; LOCATED IN: endomembrane system; EXPRESSED IN: 22 plant structures; EXPRESSED DURING: 13 grow…	1	0.167991	4.06574e-07	3.22036	1.93942	2.03927	2.42113	2.30307	1.85807	3.3742	20.6005	23.6162	31.2478
AT5G54610	ankyrin	ankyrin (ANK); CONTAINS InterPro DOMAIN/s: Ankyrin repeat-containing domain (InterPro:IPR020683); Ankyrin repeat (InterPro:IPR002110); BEST Arabidopsis thaliana protein match is: Ankyrin repeat family protein (TAIR:AT5G54620.1); Has 16763 Blast hits to 8871 proteins in 442 species: Archae - 14; Bacteria - 1401; Metazoa - 8955; Fungi - 670; Plants - 1865; Viruses - 65; Other Eukaryotes - 3793 (sou…	1	-0.69728	0.0148047	3.20334	0.254481	1.27028	1.42276	0.153061	1.16691	0.604095	5.46018	17.1948	8.05721
AT1G21250	cell wall-associated kinase	cell wall-associated kinase (WAK1); FUNCTIONS IN: kinase activity; INVOLVED IN: cell surface receptor linked signaling pathway; response to virus; defense response to fungus; response to salicylic acid stimulus; LOCATED IN: plasma membrane; vacuole; plant-type cell wall; EXPRESSED IN: 21 plant structures; EXPRESSED DURING: 13 growth stages; CONTAINS InterPro DOMAIN/s: EGF-like calcium-binding (In…	1	0.439569	1.15202e-12	3.18497	9.81512	6.84358	6.81394	12.6817	9.47152	10.1095	81.9841	123.027	66.6699
AT1G59950	NAD(P)-linked oxidoreductase superfamily protein	NAD(P)-linked oxidoreductase superfamily protein; FUNCTIONS IN: oxidoreductase activity; INVOLVED IN: oxidation reduction; CONTAINS InterPro DOMAIN/s: Aldo/keto reductase (InterPro:IPR001395); Aldo/keto reductase subgroup (InterPro:IPR020471); Aldo/keto reductase; conserved site (InterPro:IPR018170); BEST Arabidopsis thaliana protein match is: NAD(P)-linked oxidoreductase superfamily protein (TAI…	1	0.812618	0.0382244	3.18114	0.0514862	0	0	0.108385	0.051644	0	0.30325	0.679583	0.204679
AT2G34020	Calcium-binding EF-hand family protein	Calcium-binding EF-hand family protein; FUNCTIONS IN: calcium ion binding; INVOLVED IN: biological_process unknown; EXPRESSED IN: root; CONTAINS InterPro DOMAIN/s: EF-Hand 1; calcium-binding site (InterPro:IPR018247); EF-HAND 2 (InterPro:IPR018249); EF-hand-like domain (InterPro:IPR011992); Calcium-binding EF-hand (InterPro:IPR002048); BEST Arabidopsis thaliana protein match is: Calcium-binding E…	1	0.876915	0.00967242	3.17926	0.0453958	0.0881223	0.10575	0.0716728	0.273209	0.16763	0.401067	0.62416	3.45144
AT4G29690	Alkaline-phosphatase-like family protein	Alkaline-phosphatase-like family protein; FUNCTIONS IN: hydrolase activity; catalytic activity; INVOLVED IN: metabolic process; nucleotide metabolic process; LOCATED IN: endomembrane system; EXPRESSED IN: 9 plant structures; EXPRESSED DURING: LP.06 six leaves visible; LP.04 four leaves visible; 4 anthesis; petal differentiation and expansion stage; E expanded cotyledon stage; CONTAINS InterPro DO…	1	0.66919	0.0154755	3.17488	0.200862	0.454898	0.093582	0.352366	0.470114	0.247236	0.887296	1.98843	8.61725
AT5G49870	Mannose-binding lectin superfamily protein	Mannose-binding lectin superfamily protein; CONTAINS InterPro DOMAIN/s: Mannose-binding lectin (InterPro:IPR001229); BEST Arabidopsis thaliana protein match is: Mannose-binding lectin superfamily protein (TAIR:AT5G49850.1); Has 1807 Blast hits to 1807 proteins in 277 species: Archae - 0; Bacteria - 0; Metazoa - 736; Fungi - 347; Plants - 385; Viruses - 0; Other Eukaryotes - 339 (source: NCBI BLin…	1	0.562136	0.0420187	3.17314	0	0	0.0456166	0.0515283	0	0.0225967	0.096114	0.161544	0.486543
AT5G66280	GDP-D-mannose 4;6-dehydratase 1	GDP-D-mannose 4;6-dehydratase 1 (GMD1); FUNCTIONS IN: protein binding; GDP-mannose 4;6-dehydratase activity; INVOLVED IN: cellular metabolic process; GDP-mannose metabolic process; nucleotide-sugar metabolic process; metabolic process; LOCATED IN: intracellular; EXPRESSED IN: inflorescence meristem; root; flower; EXPRESSED DURING: 4 anthesis; petal differentiation and expansion stage; CONTAINS In…	1	1.1219	0.00674984	3.17144	0.177386	0.430428	0.619836	0.466775	1.20103	1.02347	1.34952	3.36574	17.3211
AT1G54000	GDSL-like Lipase/Acylhydrolase superfamily protein	GDSL-like Lipase/Acylhydrolase superfamily protein; FUNCTIONS IN: lipase activity; hydrolase activity; acting on ester bonds; carboxylesterase activity; INVOLVED IN: lipid metabolic process; LOCATED IN: vacuolar membrane; plasma membrane; vacuole; plant-type cell wall; plant-type vacuole; EXPRESSED IN: stem; cultured cell; callus; EXPRESSED DURING: seedling growth; CONTAINS InterPro DOMAIN/s: Lip…	1	1.08546	0.000142873	3.16864	1.50975	2.94549	2.18188	5.14888	6.16704	3.14542	10.0243	17.2466	81.233
AT3G48080	alpha/beta-Hydrolases superfamily protein	alpha/beta-Hydrolases superfamily protein; FUNCTIONS IN: lipase activity; triglyceride lipase activity; signal transducer activity; INVOLVED IN: lipid metabolic process; LOCATED IN: cellular_component unknown; EXPRESSED IN: 19 plant structures; EXPRESSED DURING: 12 growth stages; CONTAINS InterPro DOMAIN/s: Lipase; class 3 (InterPro:IPR002921); BEST Arabidopsis thaliana protein match is: alpha/be…	1	0.344071	5.82693e-10	3.16484	0.27914	0.158044	0.173402	0.293812	0.303328	0.193268	1.8953	2.76334	2.35811
AT5G43520	Cysteine/Histidine-rich C1 domain family protein	Cysteine/Histidine-rich C1 domain family protein; CONTAINS InterPro DOMAIN/s: DC1 (InterPro:IPR004146); C1-like (InterPro:IPR011424); BEST Arabidopsis thaliana protein match is: Cysteine/Histidine-rich C1 domain family protein (TAIR:AT2G44380.1); Has 1807 Blast hits to 1807 proteins in 277 species: Archae - 0; Bacteria - 0; Metazoa - 736; Fungi - 347; Plants - 385; Viruses - 0; Other Eukaryotes -…	1	0.711274	0.033979	3.14658	0	0	0.198482	0.0747346	0.0712202	0.0655467	0.2091	0.390495	2.89322
AT1G02930	glutathione S-transferase 6	glutathione S-transferase 6 (GSTF6); FUNCTIONS IN: glutathione transferase activity; copper ion binding; cobalt ion binding; glutathione binding; INVOLVED IN: in 7 processes; LOCATED IN: mitochondrion; cell wall; vacuole; cytoplasm; EXPRESSED IN: fruit; root; cultured cell; leaf; EXPRESSED DURING: seedling growth; seed development stages; CONTAINS InterPro DOMAIN/s: Thioredoxin fold (InterPro:IPR…	1	0.138403	4.30739e-07	3.13158	18.4101	20.4711	28.4128	23.0901	18.0577	36.4048	126.368	343.067	325.384
AT1G02230	NAC domain containing protein 4	NAC domain containing protein 4 (NAC004); FUNCTIONS IN: sequence-specific DNA binding transcription factor activity; INVOLVED IN: multicellular organismal development; regulation of transcription; LOCATED IN: cellular_component unknown; CONTAINS InterPro DOMAIN/s: No apical meristem (NAM) protein (InterPro:IPR003441); BEST Arabidopsis thaliana protein match is: NAC domain containing protein 5 (TA…	1	1.67317	0.00359824	3.11949	0.0892973	0.0866719	0.0416038	0.375963	0.179142	0.288524	0.87659	0.933109	1.02061
AT5G24080	Protein kinase superfamily protein	Protein kinase superfamily protein; FUNCTIONS IN: protein serine/threonine kinase activity; protein kinase activity; kinase activity; ATP binding; INVOLVED IN: protein amino acid phosphorylation; LOCATED IN: cellular_component unknown; EXPRESSED IN: sperm cell; stamen; EXPRESSED DURING: 4 anthesis; CONTAINS InterPro DOMAIN/s: Protein kinase; ATP binding site (InterPro:IPR017441); Serine/threonine…	1	0.651067	0.0328667	3.1175	0.0162543	0.0473293	0	0.0342173	0.0163041	0.0300106	0.143605	0.286061	0.242316
AT1G56650	production of anthocyanin pigment 1; MYB75 (RJ)	production of anthocyanin pigment 1 (PAP1); MYB75; CONTAINS InterPro DOMAIN/s: SANT; DNA-binding (InterPro:IPR001005); Homeodomain-like (InterPro:IPR009057); Myb; DNA-binding (InterPro:IPR014778); HTH transcriptional regulator; Myb-type; DNA-binding (InterPro:IPR017930); Homeodomain-related (InterPro:IPR012287); Myb transcription factor (InterPro:IPR015495); BEST Arabidopsis thaliana protein matc…	1	0.0580052	0.021483	3.1028	0.78958	2.85646	1.80589	0.755528	2.952	2.18672	3.59362	51.9517	28.4642
AT3G26790	AP2/B3-like transcriptional factor family protein	FUSCA 3 (FUS3); CONTAINS InterPro DOMAIN/s: Transcriptional factor B3 (InterPro:IPR003340); BEST Arabidopsis thaliana protein match is: AP2/B3-like transcriptional factor family protein (TAIR:AT3G24650.1); Has 875 Blast hits to 861 proteins in 60 species: Archae - 0; Bacteria - 0; Metazoa - 1; Fungi - 7; Plants - 523; Viruses - 0; Other Eukaryotes - 344 (source: NCBI BLink).	1	0.581074	0.0122337	3.10088	0	0.359694	0.147993	0.111448	0.159311	0.195493	1.0394	2.27107	0.736625
AT1G30100	nine-cis-epoxycarotenoid dioxygenase 5	nine-cis-epoxycarotenoid dioxygenase 5 (NCED5); CONTAINS InterPro DOMAIN/s: Carotenoid oxygenase (InterPro:IPR004294); BEST Arabidopsis thaliana protein match is: nine-cis-epoxycarotenoid dioxygenase 2 (TAIR:AT4G18350.1); Has 2882 Blast hits to 2845 proteins in 494 species: Archae - 16; Bacteria - 802; Metazoa - 232; Fungi - 202; Plants - 893; Viruses - 0; Other Eukaryotes - 737 (source: NCBI BLi…	1	1.23334	0.0284431	3.09521	0.0250385	0.072907	0	0.0790636	0.0753456	0.046229	0.245791	0.192786	0.721654
AT3G09940	monodehydroascorbate reductase	monodehydroascorbate reductase (MDHAR); FUNCTIONS IN: monodehydroascorbate reductase (NADH) activity; INVOLVED IN: response to jasmonic acid stimulus; regulation of symbiosis; encompassing mutualism through parasitism; response to water deprivation; response to salt stress; response to symbiotic fungus; LOCATED IN: cytosol; EXPRESSED IN: 13 plant structures; EXPRESSED DURING: 7 growth stages; CON…	1	0.420235	0.00146547	3.09207	0.139611	0.643656	0.13009	0.257161	0.490136	0.257766	1.54181	1.84277	6.13983
AT2G24850	tyrosine aminotransferase 3	tyrosine aminotransferase 3 (TAT3); CONTAINS InterPro DOMAIN/s: 1-aminocyclopropane-1-carboxylate synthase (InterPro:IPR001176); Aminotransferase; class I/classII (InterPro:IPR004839); Pyridoxal phosphate-dependent transferase; major domain (InterPro:IPR015424); Tyrosine transaminase (InterPro:IPR021178); Tyrosine/nicotianamine aminotransferase (InterPro:IPR005958); Pyridoxal phosphate-dependent …	1	-0.197783	0.0152185	3.07599	0.448956	0.201118	0.0965398	0.109051	0.554254	0.095644	1.72898	1.89933	3.87848
AT4G18250	receptor serine/threonine kinase; putative	receptor serine/threonine kinase; putative; FUNCTIONS IN: transmembrane receptor protein serine/threonine kinase activity; kinase activity; INVOLVED IN: protein amino acid phosphorylation; EXPRESSED IN: 8 plant structures; EXPRESSED DURING: LP.06 six leaves visible; LP.04 four leaves visible; LP.10 ten leaves visible; LP.02 two leaves visible; LP.08 eight leaves visible; CONTAINS InterPro DOMAIN/…	1	1.1364	0.00157369	3.06599	0.084095	0.0204057	0.01959	0.0663864	0.126529	0.077633	0.309571	0.393124	0.68952
AT5G42800	dihydroflavonol 4-reductase	dihydroflavonol 4-reductase (DFR); CONTAINS InterPro DOMAIN/s: NAD-dependent epimerase/dehydratase (InterPro:IPR001509); NAD(P)-binding domain (InterPro:IPR016040); BEST Arabidopsis thaliana protein match is: NAD(P)-binding Rossmann-fold superfamily protein (TAIR:AT2G45400.1); Has 1807 Blast hits to 1807 proteins in 277 species: Archae - 0; Bacteria - 0; Metazoa - 736; Fungi - 347; Plants - 385; …	1	0.43935	8.74971e-07	3.05159	11.6764	13.4631	22.2618	16.4304	18.5651	30.4263	94.99	191.512	214.234
AT4G01380	plastocyanin-like domain-containing protein	plastocyanin-like domain-containing protein; FUNCTIONS IN: electron carrier activity; copper ion binding; INVOLVED IN: biological_process unknown; LOCATED IN: cellular_component unknown; CONTAINS InterPro DOMAIN/s: Plastocyanin-like (InterPro:IPR003245); Cupredoxin (InterPro:IPR008972); BEST Arabidopsis thaliana protein match is: copper ion binding;electron carriers (TAIR:AT1G45063.2); Has 1293 B…	1	1.81269	0.0200474	3.04705	0.271904	0.08797	0	0.0953985	0.454562	1.00404	0.800747	1.29601	1.44124
AT5G19040	isopentenyltransferase 5	isopentenyltransferase 5 (IPT5); CONTAINS InterPro DOMAIN/s: tRNA isopentenyltransferase (InterPro:IPR002627); BEST Arabidopsis thaliana protein match is: isopentenyltransferase 7 (TAIR:AT3G23630.1); Has 1807 Blast hits to 1807 proteins in 277 species: Archae - 0; Bacteria - 0; Metazoa - 736; Fungi - 347; Plants - 385; Viruses - 0; Other Eukaryotes - 339 (source: NCBI BLink).	1	1.23973	0.0155404	3.04159	0	0.192337	0.0923248	0.10429	0.496927	0.0914681	0.389056	0.871875	1.52633
AT4G40090	arabinogalactan protein 3	arabinogalactan protein 3 (AGP3); INVOLVED IN: multicellular organismal development; LOCATED IN: endomembrane system; EXPRESSED IN: shoot apex; hypocotyl; root; egg cell; BEST Arabidopsis thaliana protein match is: arabinogalactan protein 2 (TAIR:AT2G22470.1); Has 53677 Blast hits to 24644 proteins in 1622 species: Archae - 295; Bacteria - 15288; Metazoa - 12859; Fungi - 4384; Plants - 9001; Viru…	1	-0.121609	0.0126967	3.03606	0.355977	0.518267	0.497551	0.749375	0.535602	0.164312	2.62085	2.74088	20.6967
AT5G59670	Leucine-rich repeat protein kinase family protein	Leucine-rich repeat protein kinase family protein; FUNCTIONS IN: kinase activity; INVOLVED IN: protein amino acid phosphorylation; LOCATED IN: endomembrane system; EXPRESSED IN: 17 plant structures; EXPRESSED DURING: 13 growth stages; CONTAINS InterPro DOMAIN/s: Protein kinase; ATP binding site (InterPro:IPR017441); Protein kinase; catalytic domain (InterPro:IPR000719); Leucine-rich repeat (Inter…	1	0.0187384	7.97706e-13	3.0267	0.539065	0.808608	0.563189	0.550205	0.573488	0.859565	5.70869	9.34333	5.00036
AT5G55450	Bifunctional inhibitor/lipid-transfer protein/seed storage 2S albumin superfamily protein	Bifunctional inhibitor/lipid-transfer protein/seed storage 2S albumin superfamily protein; FUNCTIONS IN: lipid binding; INVOLVED IN: response to other organism; lipid transport; LOCATED IN: endomembrane system; EXPRESSED IN: 15 plant structures; EXPRESSED DURING: 13 growth stages; CONTAINS InterPro DOMAIN/s: Bifunctional inhibitor/plant lipid transfer protein/seed storage (InterPro:IPR016140); Pl…	1	0.791678	1.03097e-22	3.01807	11.5286	9.54415	6.00312	16.4174	13.9448	16.2772	84.5456	105.177	80.5415
AT3G24982	receptor like protein 40	receptor like protein 40 (RLP40); INVOLVED IN: signal transduction; LOCATED IN: endomembrane system; EXPRESSED IN: stem; sepal; leaf; stamen; EXPRESSED DURING: LP.04 four leaves visible; 4 anthesis; petal differentiation and expansion stage; CONTAINS InterPro DOMAIN/s: Leucine-rich repeat; typical subtype (InterPro:IPR003591); Leucine-rich repeat (InterPro:IPR001611); BEST Arabidopsis thaliana pr…	1	-1.37431	0.00107044	3.00548	0.110823	0.107776	0.068173	0.0389256	0.0516937	0.0161603	0.779482	1.21333	1.04839
AT1G26410	FAD-binding Berberine family protein	FAD-binding Berberine family protein; FUNCTIONS IN: electron carrier activity; oxidoreductase activity; FAD binding; catalytic activity; LOCATED IN: cellular_component unknown; CONTAINS InterPro DOMAIN/s: FAD-binding; type 2 (InterPro:IPR016166); Berberine/berberine-like (InterPro:IPR012951); FAD linked oxidase; N-terminal (InterPro:IPR006094); BEST Arabidopsis thaliana protein match is: FAD-bind…	1	-1.36989	0.0404774	3.00535	0.0538842	0.02615	0.0251048	0.0283582	0	0	0.317374	0.889044	0.294542
AT1G15520	pleiotropic drug resistance 12	pleiotropic drug resistance 12 (PDR12); CONTAINS InterPro DOMAIN/s: ATPase; AAA+ type; core (InterPro:IPR003593); ABC transporter-like (InterPro:IPR003439); Plant PDR ABC transporter associated (InterPro:IPR013581); ABC-2 type transporter (InterPro:IPR013525); BEST Arabidopsis thaliana protein match is: pleiotropic drug resistance 11 (TAIR:AT1G66950.1); Has 377983 Blast hits to 279992 proteins in…	1	-0.683604	0.000223348	3.0012	0.0772609	0.056242	0.053994	0.0406609	0.048436	0.0267465	0.20857	1.08353	1.22858
AT3G29590	HXXXD-type acyl-transferase family protein	AT5MAT; CONTAINS InterPro DOMAIN/s: Transferase (InterPro:IPR003480); BEST Arabidopsis thaliana protein match is: HXXXD-type acyl-transferase family protein (TAIR:AT5G39050.1); Has 2262 Blast hits to 2246 proteins in 131 species: Archae - 0; Bacteria - 0; Metazoa - 0; Fungi - 36; Plants - 2224; Viruses - 0; Other Eukaryotes - 2 (source: NCBI BLink).	1	0.567691	0.00346696	2.99652	1.05943	2.58728	2.64309	1.29497	3.90789	4.98474	8.38701	31.0498	28.157
AT1G07430	highly ABA-induced PP2C gene 2 (HAI2) (RJ)	highly ABA-induced PP2C gene 2 (HAI2); FUNCTIONS IN: protein serine/threonine phosphatase activity; catalytic activity; INVOLVED IN: protein amino acid dephosphorylation; LOCATED IN: protein serine/threonine phosphatase complex; EXPRESSED IN: 17 plant structures; EXPRESSED DURING: 9 growth stages; CONTAINS InterPro DOMAIN/s: Protein phosphatase 2C; manganese/magnesium aspartate binding site (Inte…	1	-0.817001	0.00999533	2.98392	0.731013	2.97323	1.03796	0.769436	1.08242	0.514164	7.62025	57.2806	5.15484
AT1G01560	MAP kinase 11	MAP kinase 11 (MPK11); FUNCTIONS IN: MAP kinase activity; kinase activity; INVOLVED IN: signal transduction; response to abscisic acid stimulus; LOCATED IN: cellular_component unknown; EXPRESSED IN: 22 plant structures; EXPRESSED DURING: 13 growth stages; CONTAINS InterPro DOMAIN/s: Protein kinase; ATP binding site (InterPro:IPR017441); Serine/threonine-protein kinase domain (InterPro:IPR002290);…	1	0.281743	0.00740931	2.98029	0.25907	0.0838177	0.563272	0.363583	0.259864	0.279023	0.847723	2.08972	8.66842
AT4G22235	Arabidopsis defensin-like protein	Arabidopsis defensin-like protein; FUNCTIONS IN: molecular_function unknown; INVOLVED IN: biological_process unknown; LOCATED IN: endomembrane system; CONTAINS InterPro DOMAIN/s: Defensin-like protein; Arabidopsis (InterPro:IPR022618); Low-molecular-weight cysteine-rich family (InterPro:IPR020191); BEST Arabidopsis thaliana protein match is: Arabidopsis defensin-like protein (TAIR:AT4G22230.1); H…	1	2.17307	0.0401028	2.97192	0	0.492849	0	1.06893	1.01867	1.87504	0.498462	3.90969	10.0931
AT5G17220	glutathione S-transferase phi 12	glutathione S-transferase phi 12 (GSTF12); CONTAINS InterPro DOMAIN/s: Thioredoxin fold (InterPro:IPR012335); Glutathione S-transferase; C-terminal (InterPro:IPR004046); Glutathione S-transferase; C-terminal-like (InterPro:IPR010987); Glutathione S-transferase/chloride channel; C-terminal (InterPro:IPR017933); Glutathione S-transferase; N-terminal (InterPro:IPR004045); Thioredoxin-like fold (Inte…	1	0.17028	0.00422321	2.9707	6.6147	18.4903	16.6007	6.1269	19.8165	25.3213	54.7173	202.073	173.818
AT3G48920	myb domain protein 45	myb domain protein 45 (MYB45); CONTAINS InterPro DOMAIN/s: SANT; DNA-binding (InterPro:IPR001005); Homeodomain-like (InterPro:IPR009057); Myb; DNA-binding (InterPro:IPR014778); HTH transcriptional regulator; Myb-type; DNA-binding (InterPro:IPR017930); Homeodomain-related (InterPro:IPR012287); Myb transcription factor (InterPro:IPR015495); BEST Arabidopsis thaliana protein match is: myb domain pro…	1	2.02256	0.00304254	2.95917	0.067011	0.260163	0.249764	0.493732	0.806596	1.23724	0.789379	1.62158	5.19474
AT1G26420	FAD-binding Berberine family protein	FAD-binding Berberine family protein; FUNCTIONS IN: electron carrier activity; oxidoreductase activity; FAD binding; catalytic activity; LOCATED IN: endomembrane system; EXPRESSED IN: stem; stamen; EXPRESSED DURING: 4 anthesis; CONTAINS InterPro DOMAIN/s: FAD-binding; type 2 (InterPro:IPR016166); Berberine/berberine-like (InterPro:IPR012951); FAD linked oxidase; N-terminal (InterPro:IPR006094); B…	1	-0.227001	0.000193218	2.94991	0.113114	0.219577	0.237151	0.267884	0.0567304	0.23495	1.11039	2.14623	2.66995
AT2G29350	senescence-associated gene 13	senescence-associated gene 13 (SAG13); CONTAINS InterPro DOMAIN/s: Short-chain dehydrogenase/reductase; conserved site (InterPro:IPR020904); NAD(P)-binding domain (InterPro:IPR016040); Glucose/ribitol dehydrogenase (InterPro:IPR002347); Short-chain dehydrogenase/reductase SDR (InterPro:IPR002198); BEST Arabidopsis thaliana protein match is: NAD(P)-binding Rossmann-fold superfamily protein (TAIR:A…	1	-1.63952	0.0069041	2.94937	8.43362	1.24972	3.89925	2.03288	0.710337	0.951503	17.2057	26.2008	84.2658
AT3G01080	WRKY DNA-binding protein 58	WRKY DNA-binding protein 58 (WRKY58); CONTAINS InterPro DOMAIN/s: DNA-binding WRKY (InterPro:IPR003657); BEST Arabidopsis thaliana protein match is: WRKY DNA-binding protein 3 (TAIR:AT2G03340.1); Has 5867 Blast hits to 3142 proteins in 208 species: Archae - 0; Bacteria - 0; Metazoa - 30; Fungi - 6; Plants - 5775; Viruses - 0; Other Eukaryotes - 56 (source: NCBI BLink).	1	0.812407	0.0221499	2.94817	0.0331385	0	0.0926359	0.104641	0.0664802	0.0305921	0.390367	0.510308	0.296414
AT5G49850	Mannose-binding lectin superfamily protein	Mannose-binding lectin superfamily protein; CONTAINS InterPro DOMAIN/s: Mannose-binding lectin (InterPro:IPR001229); BEST Arabidopsis thaliana protein match is: Mannose-binding lectin superfamily protein (TAIR:AT5G49870.1); Has 1807 Blast hits to 1807 proteins in 277 species: Archae - 0; Bacteria - 0; Metazoa - 736; Fungi - 347; Plants - 385; Viruses - 0; Other Eukaryotes - 339 (source: NCBI BLin…	1	0.887901	0.0130959	2.94323	0.0247082	0.287781	0.207209	0.390103	0.0991356	0.342144	1.04296	0.815329	2.33285
AT1G19630	cytochrome P450; family 722; subfamily A; polypeptide 1	cytochrome P450; family 722; subfamily A; polypeptide 1 (CYP722A1); FUNCTIONS IN: electron carrier activity; monooxygenase activity; iron ion binding; oxygen binding; heme binding; INVOLVED IN: oxidation reduction; LOCATED IN: endomembrane system; EXPRESSED IN: stem; flower; EXPRESSED DURING: petal differentiation and expansion stage; CONTAINS InterPro DOMAIN/s: Cytochrome P450 (InterPro:IPR00112…	1	0.205688	0.010872	2.93608	0.383137	2.69608	1.9933	0.571307	2.72221	2.18113	7.08338	18.859	14.0572
AT1G01750	actin depolymerizing factor 11	actin depolymerizing factor 11 (ADF11); FUNCTIONS IN: actin binding; INVOLVED IN: biological_process unknown; LOCATED IN: intracellular; EXPRESSED IN: 6 plant structures; EXPRESSED DURING: 4 anthesis; petal differentiation and expansion stage; CONTAINS InterPro DOMAIN/s: Actin-binding; cofilin/tropomyosin type (InterPro:IPR002108); BEST Arabidopsis thaliana protein match is: actin depolymerizing …	1	0.839851	0.0139917	2.93239	0.164583	0.638979	0.15336	0.519702	0.495263	0.607746	0.646256	3.07755	14.0672
AT1G65790	receptor kinase 1	receptor kinase 1 (RK1); CONTAINS InterPro DOMAIN/s: Curculin-like (mannose-binding) lectin (InterPro:IPR001480); Protein kinase; ATP binding site (InterPro:IPR017441); PAN-2 domain (InterPro:IPR013227); Apple-like (InterPro:IPR003609); S-locus receptor kinase; C-terminal (InterPro:IPR021820); Serine-threonine/tyrosine-protein kinase (InterPro:IPR001245); Protein kinase-like domain (InterPro:IPR0…	1	-0.637645	0.00274754	2.93193	0.342472	0.632064	0.685824	0.109287	0.454067	0.801472	3.14598	7.38831	5.74295
AT3G28580	P-loop containing nucleoside triphosphate hydrolases superfamily protein	P-loop containing nucleoside triphosphate hydrolases superfamily protein; FUNCTIONS IN: nucleoside-triphosphatase activity; ATPase activity; nucleotide binding; ATP binding; INVOLVED IN: response to abscisic acid stimulus; LOCATED IN: endoplasmic reticulum; EXPRESSED IN: 10 plant structures; EXPRESSED DURING: LP.04 four leaves visible; 4 anthesis; petal differentiation and expansion stage; CONTAI…	1	0.149119	0.000761488	2.93008	0.120661	0.0878351	0.112432	0.254006	0.0605153	0.111389	1.06603	0.895861	1.46901
AT5G15500	Ankyrin repeat family protein	Ankyrin repeat family protein; INVOLVED IN: biological_process unknown; LOCATED IN: endomembrane system; CONTAINS InterPro DOMAIN/s: Ankyrin repeat-containing domain (InterPro:IPR020683); Ankyrin repeat (InterPro:IPR002110); BEST Arabidopsis thaliana protein match is: Ankyrin repeat family protein (TAIR:AT4G10720.1); Has 5035 Blast hits to 3438 proteins in 197 species: Archae - 6; Bacteria - 200;…	1	-0.799513	0.0332846	2.92953	0.602586	4.15907	3.27537	0.422839	2.58563	1.48342	8.80723	57.3331	14.4065
AT5G06090	glycerol-3-phosphate acyltransferase 7	glycerol-3-phosphate acyltransferase 7 (GPAT7); FUNCTIONS IN: 1-acylglycerol-3-phosphate O-acyltransferase activity; acyltransferase activity; INVOLVED IN: metabolic process; CONTAINS InterPro DOMAIN/s: Phospholipid/glycerol acyltransferase (InterPro:IPR002123); BEST Arabidopsis thaliana protein match is: glycerol-3-phosphate acyltransferase 5 (TAIR:AT3G11430.1); Has 1807 Blast hits to 1807 prote…	1	0.91254	0.0428966	2.92688	0	0.0878351	0.168648	0.0952522	0.151288	0.0835418	0.177671	0.497701	2.09859
AT4G14390	Ankyrin repeat family protein	Ankyrin repeat family protein; FUNCTIONS IN: molecular_function unknown; INVOLVED IN: biological_process unknown; LOCATED IN: cellular_component unknown; EXPRESSED IN: 19 plant structures; EXPRESSED DURING: 8 growth stages; CONTAINS InterPro DOMAIN/s: Ankyrin repeat-containing domain (InterPro:IPR020683); Ankyrin repeat (InterPro:IPR002110); BEST Arabidopsis thaliana protein match is: ankyrin rep…	1	-1.21364	0.0226132	2.92502	0	0.0607301	0.0388684	0.0219528	0	0	0.102391	0.344183	0.642841
AT1G28370	ERF domain protein 11	ERF domain protein 11 (ERF11); CONTAINS InterPro DOMAIN/s: DNA-binding; integrase-type (InterPro:IPR016177); Pathogenesis-related transcriptional factor/ERF; DNA-binding (InterPro:IPR001471); BEST Arabidopsis thaliana protein match is: ethylene responsive element binding factor 4 (TAIR:AT3G15210.1); Has 6129 Blast hits to 5763 proteins in 252 species: Archae - 0; Bacteria - 0; Metazoa - 0; Fungi …	1	0.567225	0.000332538	2.92318	0.378225	0.458882	0.792972	0.696684	0.853615	0.872905	2.32054	4.88832	12.6867
AT1G73040	Mannose-binding lectin superfamily protein	Mannose-binding lectin superfamily protein; CONTAINS InterPro DOMAIN/s: Mannose-binding lectin (InterPro:IPR001229); BEST Arabidopsis thaliana protein match is: Mannose-binding lectin superfamily protein (TAIR:AT1G19715.2); Has 1381 Blast hits to 855 proteins in 48 species: Archae - 0; Bacteria - 13; Metazoa - 1; Fungi - 0; Plants - 1366; Viruses - 0; Other Eukaryotes - 1 (source: NCBI BLink).	1	0.259833	5.90104e-14	2.91859	2.36961	3.33491	1.98721	3.49182	3.44646	2.40627	16.3992	28.8011	29.5558
AT2G39510	nodulin MtN21 /EamA-like transporter family protein	nodulin MtN21 /EamA-like transporter family protein; FUNCTIONS IN: molecular_function unknown; INVOLVED IN: biological_process unknown; LOCATED IN: endomembrane system; membrane; EXPRESSED IN: 15 plant structures; EXPRESSED DURING: 6 growth stages; CONTAINS InterPro DOMAIN/s: Protein of unknown function DUF6; transmembrane (InterPro:IPR000620); BEST Arabidopsis thaliana protein match is: nodulin …	1	0.71847	0.000856525	2.9145	0.892057	1.07198	1.74161	1.47548	1.49132	3.64697	5.87964	11.7745	20.9401
AT1G30190	cotton fiber protein	unknown protein; BEST Arabidopsis thaliana protein match is: unknown protein (TAIR:AT2G34610.1); Has 56 Blast hits to 56 proteins in 13 species: Archae - 0; Bacteria - 0; Metazoa - 0; Fungi - 0; Plants - 44; Viruses - 0; Other Eukaryotes - 12 (source: NCBI BLink).	1	0.572662	0.0010134	2.90819	0.246617	0.478733	0.114899	0.194685	0.803962	0.3415	1.93674	2.1023	3.79908
AT2G30750	cytochrome P450; family 71; subfamily A; polypeptide 12	cytochrome P450; family 71; subfamily A; polypeptide 12 (CYP71A12); FUNCTIONS IN: electron carrier activity; monooxygenase activity; iron ion binding; oxygen binding; heme binding; INVOLVED IN: response to bacterium; LOCATED IN: endomembrane system; EXPRESSED IN: stem; stamen; EXPRESSED DURING: 4 anthesis; CONTAINS InterPro DOMAIN/s: Cytochrome P450 (InterPro:IPR001128); Cytochrome P450; conserve…	1	-1.05802	0.00675823	2.90816	1.00237	0.383264	0.254731	0.351685	0.15234	0.196286	2.11705	7.11647	5.82632
AT4G22880	leucoanthocyanidin dioxygenase	leucoanthocyanidin dioxygenase (LDOX); CONTAINS InterPro DOMAIN/s: Oxoglutarate/iron-dependent oxygenase (InterPro:IPR005123); BEST Arabidopsis thaliana protein match is: flavonol synthase 1 (TAIR:AT5G08640.2); Has 8356 Blast hits to 8311 proteins in 977 species: Archae - 0; Bacteria - 1058; Metazoa - 85; Fungi - 889; Plants - 4934; Viruses - 0; Other Eukaryotes - 1390 (source: NCBI BLink).	1	0.416611	0.00188954	2.90737	4.96204	11.0334	15.7624	7.31199	13.4386	22.2332	46.4517	126.029	121.975
AT5G37990	S-adenosyl-L-methionine-dependent methyltransferases superfamily protein	S-adenosyl-L-methionine-dependent methyltransferases superfamily protein; FUNCTIONS IN: S-adenosylmethionine-dependent methyltransferase activity; methyltransferase activity; INVOLVED IN: biological_process unknown; LOCATED IN: endomembrane system; EXPRESSED IN: hypocotyl; root; CONTAINS InterPro DOMAIN/s: SAM dependent carboxyl methyltransferase (InterPro:IPR005299); BEST Arabidopsis thaliana pr…	1	0.591192	0.00157955	2.9032	1.10493	4.80455	7.57769	5.21026	6.82664	4.1617	15.9228	31.648	66.5026
AT1G56630	alpha/beta-Hydrolases superfamily protein	alpha/beta-Hydrolases superfamily protein; FUNCTIONS IN: triglyceride lipase activity; INVOLVED IN: lipid metabolic process; LOCATED IN: cellular_component unknown; CONTAINS InterPro DOMAIN/s: Lipase; class 3 (InterPro:IPR002921); BEST Arabidopsis thaliana protein match is: alpha/beta-Hydrolases superfamily protein (TAIR:AT5G42930.1); Has 1532 Blast hits to 1526 proteins in 353 species: Archae - …	1	0.454464	0.0347827	2.8977	0	0.118753	0.0285015	0.0321951	0.0920435	0.0282371	0.150131	0.269156	1.24638
AT3G47200	Plant protein of unknown function (DUF247)	Plant protein of unknown function (DUF247); INVOLVED IN: biological_process unknown; LOCATED IN: plasma membrane; EXPRESSED IN: callus; CONTAINS InterPro DOMAIN/s: Protein of unknown function DUF247; plant (InterPro:IPR004158); BEST Arabidopsis thaliana protein match is: Plant protein of unknown function (DUF247) (TAIR:AT3G47250.3); Has 1078 Blast hits to 998 proteins in 18 species: Archae - 0; B…	1	1.15635	0.0347102	2.89616	0	0.0619789	0.0595015	0.0672126	0.0960779	0.0884241	0.188054	0.140477	1.93565
AT1G52690	Late embryogenesis abundant protein (LEA) family protein	Late embryogenesis abundant protein (LEA) family protein; BEST Arabidopsis thaliana protein match is: Late embryogenesis abundant protein (LEA) family protein (TAIR:AT3G15670.1); Has 2929 Blast hits to 1441 proteins in 420 species: Archae - 10; Bacteria - 766; Metazoa - 298; Fungi - 136; Plants - 1347; Viruses - 16; Other Eukaryotes - 356 (source: NCBI BLink).	1	-1.16023	0.00666544	2.88979	1.77073	0.982096	0.824986	0.133128	0.888077	0.817331	7.32545	22.6768	7.7936
AT4G14090	UDP-Glycosyltransferase superfamily protein	UDP-Glycosyltransferase superfamily protein; FUNCTIONS IN: UDP-glycosyltransferase activity; UDP-glucosyltransferase activity; anthocyanin 5-O-glucosyltransferase activity; INVOLVED IN: metabolic process; LOCATED IN: mitochondrion; EXPRESSED IN: 14 plant structures; EXPRESSED DURING: 7 growth stages; CONTAINS InterPro DOMAIN/s: UDP-glucuronosyl/UDP-glucosyltransferase (InterPro:IPR002213); BEST A…	1	0.364923	0.000134384	2.88345	2.34939	6.28715	4.7849	3.07343	7.03609	7.43608	17.1654	61.2823	53.1034
AT2G19990	pathogenesis-related protein-1-like	pathogenesis-related protein-1-like (PR-1-LIKE); FUNCTIONS IN: molecular_function unknown; INVOLVED IN: biological_process unknown; LOCATED IN: endomembrane system; extracellular region; EXPRESSED IN: root; flower; stamen; EXPRESSED DURING: 4 anthesis; petal differentiation and expansion stage; CONTAINS InterPro DOMAIN/s: Allergen V5/Tpx-1 related; conserved site (InterPro:IPR018244); Allergen V5…	1	-0.212919	0.0423997	2.88238	1.42176	2.75993	1.65601	1.24708	1.78265	1.96877	4.18704	16.8115	77.0099
AT1G12560	expansin A7	expansin A7 (EXPA7); INVOLVED IN: plant-type cell wall modification involved in multidimensional cell growth; unidimensional cell growth; plant-type cell wall loosening; LOCATED IN: endomembrane system; extracellular region; EXPRESSED IN: sperm cell; root hair; root; CONTAINS InterPro DOMAIN/s: Barwin-related endoglucanase (InterPro:IPR009009); Pollen allergen; N-terminal (InterPro:IPR014734); Ex…	1	-0.0732769	0.0233752	2.87606	0.13334	0.258841	0.248495	0.210524	0.200624	0.184642	0.654471	1.68667	8.41509
AT1G79330	metacaspase 5	metacaspase 5 (MC5); FUNCTIONS IN: cysteine-type endopeptidase activity; INVOLVED IN: induction of apoptosis; LOCATED IN: chloroplast; EXPRESSED IN: root; CONTAINS InterPro DOMAIN/s: Peptidase C14; caspase catalytic (InterPro:IPR011600); BEST Arabidopsis thaliana protein match is: metacaspase 4 (TAIR:AT1G79340.1); Has 1246 Blast hits to 1206 proteins in 288 species: Archae - 3; Bacteria - 374; Me…	1	-0.410465	0.0184521	2.87033	0.038042	0.110771	0.141791	0.0400415	0.0381586	0.140475	0.373441	0.585817	3.51617
AT1G79320	metacaspase 6	metacaspase 6 (MC6); FUNCTIONS IN: cysteine-type endopeptidase activity; INVOLVED IN: proteolysis; LOCATED IN: cellular_component unknown; EXPRESSED IN: stem; root; CONTAINS InterPro DOMAIN/s: Peptidase C14; caspase catalytic (InterPro:IPR011600); BEST Arabidopsis thaliana protein match is: metacaspase 5 (TAIR:AT1G79330.1); Has 1177 Blast hits to 1175 proteins in 293 species: Archae - 4; Bacteria…	1	0.904595	0.0378162	2.86931	0	0.126142	0.322933	0.136794	0.173815	0.199961	0.34021	0.857712	2.23885
AT3G49580	response to low sulfur 1	RESPONSE TO LOW SULFUR 1 (LSU1); BEST Arabidopsis thaliana protein match is: response to low sulfur 3 (TAIR:AT3G49570.1); Has 73 Blast hits to 73 proteins in 16 species: Archae - 0; Bacteria - 0; Metazoa - 0; Fungi - 0; Plants - 70; Viruses - 0; Other Eukaryotes - 3 (source: NCBI BLink).	1	-0.0657198	0.000570527	2.8667	7.75698	20.3724	5.95246	4.80276	16.4769	10.952	64.0528	98.3718	119.721
AT2G40750	WRKY DNA-binding protein 54	WRKY DNA-binding protein 54 (WRKY54); CONTAINS InterPro DOMAIN/s: DNA-binding WRKY (InterPro:IPR003657); BEST Arabidopsis thaliana protein match is: WRKY DNA-binding protein 70 (TAIR:AT3G56400.1); Has 3183 Blast hits to 2752 proteins in 165 species: Archae - 0; Bacteria - 0; Metazoa - 0; Fungi - 0; Plants - 3171; Viruses - 0; Other Eukaryotes - 12 (source: NCBI BLink).	1	0.545812	0.000104863	2.86405	1.6818	1.45098	0.652962	2.26192	1.1715	2.02696	8.02543	9.40359	16.6682
AT1G26390	FAD-binding Berberine family protein	FAD-binding Berberine family protein; FUNCTIONS IN: electron carrier activity; oxidoreductase activity; FAD binding; catalytic activity; LOCATED IN: endomembrane system; EXPRESSED IN: 10 plant structures; EXPRESSED DURING: LP.06 six leaves visible; LP.04 four leaves visible; 4 anthesis; LP.02 two leaves visible; petal differentiation and expansion stage; CONTAINS InterPro DOMAIN/s: FAD-binding; t…	1	-1.76266	0.0248682	2.85938	0.282177	0.0547761	0.0525867	0.0594017	0	0.0260494	1.1634	0.962174	0.813284
AT5G43840	heat shock transcription factor A6A	heat shock transcription factor A6A (HSFA6A); FUNCTIONS IN: DNA binding; sequence-specific DNA binding transcription factor activity; INVOLVED IN: regulation of transcription; DNA-dependent; LOCATED IN: nucleus; EXPRESSED IN: leaf; EXPRESSED DURING: LP.04 four leaves visible; CONTAINS InterPro DOMAIN/s: Winged helix-turn-helix transcription repressor DNA-binding (InterPro:IPR011991); Heat shock f…	1	0.541228	0.0292188	2.85813	0	0.176211	0.225557	0.127394	0.121403	0.167598	0.356435	2.59601	0.962307
AT3G56710	sigma factor binding protein 1	sigma factor binding protein 1 (SIB1); CONTAINS InterPro DOMAIN/s: VQ (InterPro:IPR008889); BEST Arabidopsis thaliana protein match is: VQ motif-containing protein (TAIR:AT2G41180.1); Has 66 Blast hits to 66 proteins in 11 species: Archae - 0; Bacteria - 0; Metazoa - 0; Fungi - 0; Plants - 66; Viruses - 0; Other Eukaryotes - 0 (source: NCBI BLink).	1	0.444673	8.66137e-07	2.82676	6.2753	6.83359	6.9883	7.41065	10.4397	10.4558	31.5521	55.0515	123.062
AT2G18050	histone H1-3	histone H1-3 (HIS1-3); FUNCTIONS IN: DNA binding; nucleosomal DNA binding; INVOLVED IN: response to water deprivation; nucleosome assembly; response to abscisic acid stimulus; LOCATED IN: nucleus; nucleosome; EXPRESSED IN: 14 plant structures; EXPRESSED DURING: 7 growth stages; CONTAINS InterPro DOMAIN/s: Winged helix-turn-helix transcription repressor DNA-binding (InterPro:IPR011991); Histone H5…	1	-0.602165	5.63447e-08	2.81089	20.3771	18.9017	24.0347	13.982	23.0268	8.69127	222.821	228.534	123.177
AT2G46440	cyclic nucleotide-gated channels	cyclic nucleotide-gated channels (CNGC11); FUNCTIONS IN: ion channel activity; cyclic nucleotide binding; calmodulin binding; cation channel activity; INVOLVED IN: response to fungus; LOCATED IN: membrane; CONTAINS InterPro DOMAIN/s: Cyclic nucleotide-binding (InterPro:IPR000595); Ion transport (InterPro:IPR005821); Cyclic nucleotide-binding-like (InterPro:IPR018490); RmlC-like jelly roll fold (I…	1	-0.00933342	7.23133e-06	2.80605	2.25606	2.86516	2.5463	1.77655	2.65641	3.63223	18.2053	37.7193	16.134
AT4G12480	Bifunctional inhibitor/lipid-transfer protein/seed storage 2S albumin superfamily protein	pEARLI 1; FUNCTIONS IN: lipid binding; INVOLVED IN: defense response to fungus; lipid transport; LOCATED IN: endomembrane system; EXPRESSED IN: 6 plant structures; EXPRESSED DURING: LP.06 six leaves visible; LP.04 four leaves visible; 4 anthesis; LP.02 two leaves visible; LP.08 eight leaves visible; CONTAINS InterPro DOMAIN/s: Bifunctional inhibitor/plant lipid transfer protein/seed storage (Inte…	1	0.600553	0.0129009	2.7995	4.85307	13.7593	16.0654	16.6687	11.0169	21.8113	42.5003	59.0002	285.705
AT3G16360	HPT phosphotransmitter 4	HPT phosphotransmitter 4 (AHP4); CONTAINS InterPro DOMAIN/s: Signal transduction histidine kinase; phosphotransfer (Hpt) domain (InterPro:IPR008207); BEST Arabidopsis thaliana protein match is: histidine-containing phosphotransmitter 2 (TAIR:AT3G29350.1); Has 335 Blast hits to 334 proteins in 65 species: Archae - 0; Bacteria - 41; Metazoa - 0; Fungi - 26; Plants - 266; Viruses - 0; Other Eukaryot…	1	-0.26178	0.000237183	2.79895	1.31667	2.39617	1.84031	0.519702	2.80649	2.27905	10.1785	15.2067	27.3165
AT2G46430	cyclic nucleotide gated channel 3	cyclic nucleotide gated channel 3 (CNGC3); FUNCTIONS IN: ion channel activity; cyclic nucleotide binding; calmodulin binding; INVOLVED IN: ion transport; transmembrane transport; LOCATED IN: membrane; CONTAINS InterPro DOMAIN/s: Cyclic nucleotide-binding (InterPro:IPR000595); Ion transport (InterPro:IPR005821); Cyclic nucleotide-binding-like (InterPro:IPR018490); RmlC-like jelly roll fold (InterP…	1	-0.0337764	5.12595e-05	2.79775	1.10335	2.04596	1.92418	1.08601	2.15834	1.83442	10.9458	23.6024	11.1715
AT4G23130	cysteine-rich RLK (RECEPTOR-like protein kinase) 5	cysteine-rich RLK (RECEPTOR-like protein kinase) 5 (CRK5); FUNCTIONS IN: kinase activity; INVOLVED IN: defense response to bacterium; programmed cell death; response to salicylic acid stimulus; LOCATED IN: endomembrane system; EXPRESSED IN: 9 plant structures; EXPRESSED DURING: 8 growth stages; CONTAINS InterPro DOMAIN/s: Protein kinase; ATP binding site (InterPro:IPR017441); Serine/threonine-pro…	1	0.144551	1.98998e-05	2.79755	0.52652	0.276814	0.695036	0.600378	0.286072	0.850608	4.41485	4.34357	3.66299
AT5G11930	Thioredoxin superfamily protein	Thioredoxin superfamily protein; FUNCTIONS IN: electron carrier activity; protein disulfide oxidoreductase activity; INVOLVED IN: cell redox homeostasis; EXPRESSED IN: 11 plant structures; EXPRESSED DURING: 6 growth stages; CONTAINS InterPro DOMAIN/s: Glutaredoxin-like; plant II (InterPro:IPR011905); Thioredoxin fold (InterPro:IPR012335); Glutaredoxin (InterPro:IPR002109); Thioredoxin-like fold (…	1	0.467496	2.02697e-05	2.78951	0.634443	2.00132	2.36471	1.33558	2.86374	2.34276	9.65345	15.1783	15.2907
AT1G43020	Protein of unknown function; DUF547	Protein of unknown function; DUF547; CONTAINS InterPro DOMAIN/s: Protein of unknown function DUF547 (InterPro:IPR006869); BEST Arabidopsis thaliana protein match is: Protein of unknown function; DUF547 (TAIR:AT1G21060.1); Has 538 Blast hits to 520 proteins in 64 species: Archae - 4; Bacteria - 30; Metazoa - 26; Fungi - 0; Plants - 451; Viruses - 0; Other Eukaryotes - 27 (source: NCBI BLink).	1	1.53002	0.0433017	2.78143	0	0.0335197	0.0643599	0.109051	0.138564	0.0637627	0.067803	0.303893	1.33859
AT4G16260	Glycosyl hydrolase superfamily protein	Glycosyl hydrolase superfamily protein; FUNCTIONS IN: cation binding; hydrolase activity; hydrolyzing O-glycosyl compounds; catalytic activity; INVOLVED IN: defense response to fungus; incompatible interaction; response to salt stress; LOCATED IN: cell wall; plasma membrane; EXPRESSED IN: 11 plant structures; EXPRESSED DURING: LP.06 six leaves visible; LP.04 four leaves visible; 4 anthesis; petal…	1	-0.16049	2.2634e-07	2.77437	6.25791	9.81876	11.2677	6.83446	8.21213	9.38227	83.4631	54.7045	95.1624
AT5G53820	Late embryogenesis abundant protein (LEA) family protein	Late embryogenesis abundant protein (LEA) family protein; BEST Arabidopsis thaliana protein match is: Late embryogenesis abundant protein (LEA) family protein (TAIR:AT5G38760.1); Has 1807 Blast hits to 1807 proteins in 277 species: Archae - 0; Bacteria - 0; Metazoa - 736; Fungi - 347; Plants - 385; Viruses - 0; Other Eukaryotes - 339 (source: NCBI BLink).	1	0.765859	0.000257529	2.77035	4.513	5.84042	7.00872	9.50041	12.0715	9.72116	32.4881	51.2951	91.2004
AT4G33070	Thiamine pyrophosphate dependent pyruvate decarboxylase family protein	Thiamine pyrophosphate dependent pyruvate decarboxylase family protein; FUNCTIONS IN: in 6 functions; LOCATED IN: membrane; EXPRESSED IN: 11 plant structures; EXPRESSED DURING: 4 anthesis; C globular stage; F mature embryo stage; petal differentiation and expansion stage; E expanded cotyledon stage; CONTAINS InterPro DOMAIN/s: TPP-binding enzyme; conserved site (InterPro:IPR000399); Thiamine pyro…	1	0.520636	5.00414e-05	2.76782	0.290477	0.892801	0.473669	0.535054	0.825541	0.893855	2.80396	3.08858	9.2622
AT2G32680	receptor like protein 23	receptor like protein 23 (RLP23); FUNCTIONS IN: kinase activity; INVOLVED IN: signal transduction; defense response; LOCATED IN: endomembrane system; EXPRESSED IN: 17 plant structures; EXPRESSED DURING: 9 growth stages; CONTAINS InterPro DOMAIN/s: Leucine-rich repeat (InterPro:IPR001611); BEST Arabidopsis thaliana protein match is: receptor like protein 24 (TAIR:AT2G33020.1); Has 122044 Blast hit…	1	0.200483	0.00240094	2.76554	0.159031	0.154321	0.28149	0.150617	0.255172	0.293684	0.702353	1.81881	3.63576
AT2G29460	glutathione S-transferase tau 4	glutathione S-transferase tau 4 (GSTU4); CONTAINS InterPro DOMAIN/s: Thioredoxin fold (InterPro:IPR012335); Glutathione S-transferase; C-terminal (InterPro:IPR004046); Glutathione S-transferase; C-terminal-like (InterPro:IPR010987); Glutathione S-transferase/chloride channel; C-terminal (InterPro:IPR017933); Glutathione S-transferase; N-terminal (InterPro:IPR004045); Thioredoxin-like fold (InterP…	1	-0.217844	9.57928e-07	2.76178	0.743737	0.882287	1.00103	0.608867	0.580235	1.2206	5.27289	7.81711	10.759
AT4G23150	cysteine-rich RLK (RECEPTOR-like protein kinase) 7	cysteine-rich RLK (RECEPTOR-like protein kinase) 7 (CRK7); FUNCTIONS IN: kinase activity; INVOLVED IN: protein amino acid phosphorylation; LOCATED IN: endomembrane system; EXPRESSED IN: 11 plant structures; EXPRESSED DURING: 9 growth stages; CONTAINS InterPro DOMAIN/s: Protein kinase; ATP binding site (InterPro:IPR017441); Protein kinase; catalytic domain (InterPro:IPR000719); Protein of unknown …	1	-1.00472	0.00498046	2.75653	0.0447417	0.0861979	0.12348	0.023247	0.0443077	0.040778	0.281853	0.82598	1.69018
AT4G28790	basic helix-loop-helix (bHLH) DNA-binding superfamily protein	basic helix-loop-helix (bHLH) DNA-binding superfamily protein; FUNCTIONS IN: sequence-specific DNA binding transcription factor activity; INVOLVED IN: regulation of transcription; LOCATED IN: nucleus; CONTAINS InterPro DOMAIN/s: Helix-loop-helix DNA-binding domain (InterPro:IPR001092); Helix-loop-helix DNA-binding (InterPro:IPR011598); BEST Arabidopsis thaliana protein match is: basic helix-loop-…	1	0.0577278	0.00269096	2.75341	0.414851	1.02494	2.10851	0.436656	1.36186	1.81042	6.88607	6.42987	12.7814
AT4G23140	cysteine-rich RLK (RECEPTOR-like protein kinase) 6	cysteine-rich RLK (RECEPTOR-like protein kinase) 6 (CRK6); FUNCTIONS IN: kinase activity; INVOLVED IN: protein amino acid phosphorylation; LOCATED IN: plasma membrane; CONTAINS InterPro DOMAIN/s: Protein kinase; ATP binding site (InterPro:IPR017441); Serine/threonine-protein kinase domain (InterPro:IPR002290); Protein of unknown function DUF26 (InterPro:IPR002902); Serine/threonine-protein kinase…	1	0.0250887	0.000471094	2.74248	0.189125	0.391965	0.356412	0.314339	0.404262	0.233953	1.35084	2.43168	5.09922
AT4G23230	cysteine-rich RLK (RECEPTOR-like protein kinase) 15	cysteine-rich RLK (RECEPTOR-like protein kinase) 15 (CRK15); FUNCTIONS IN: kinase activity; INVOLVED IN: protein amino acid phosphorylation; CONTAINS InterPro DOMAIN/s: Protein kinase; ATP binding site (InterPro:IPR017441); Serine/threonine-protein kinase domain (InterPro:IPR002290); Protein of unknown function DUF26 (InterPro:IPR002902); Serine/threonine-protein kinase-like domain (InterPro:IPR0…	1	-0.378096	0.000915564	2.74165	0.233445	0.0906326	0.282782	0.172	0.046832	0.32326	1.39789	1.97718	1.48487
AT1G02920	glutathione S-transferase 7	glutathione S-transferase 7 (GSTF7); FUNCTIONS IN: glutathione transferase activity; copper ion binding; cobalt ion binding; glutathione binding; INVOLVED IN: defense response to fungus; incompatible interaction; response to cadmium ion; response to salt stress; defense response to bacterium; toxin catabolic process; LOCATED IN: nucleus; vacuole; cytoplasm; EXPRESSED IN: root; cultured cell; leaf…	1	-0.0915019	1.23316e-05	2.74135	11.1056	13.4213	16.2617	14.3429	9.89778	14.9899	77.4358	120.7	152.173
AT1G29195	phosphatidylinositol 4-phosphate 5-kinase MSS4-like protein	unknown protein; FUNCTIONS IN: molecular_function unknown; INVOLVED IN: biological_process unknown; LOCATED IN: chloroplast; EXPRESSED IN: 13 plant structures; EXPRESSED DURING: 4 anthesis; C globular stage; 4 leaf senescence stage; petal differentiation and expansion stage; BEST Arabidopsis thaliana protein match is: unknown protein (TAIR:AT2G30230.1); Has 180 Blast hits to 180 proteins in 14 sp…	1	1.28124	0.00142908	2.73944	0.205407	0.797472	0.287099	1.08102	0.824146	1.04293	2.41966	2.59827	6.12434
AT1G02850	beta glucosidase 11	beta glucosidase 11 (BGLU11); FUNCTIONS IN: cation binding; hydrolase activity; hydrolyzing O-glycosyl compounds; catalytic activity; INVOLVED IN: carbohydrate metabolic process; LOCATED IN: endomembrane system; EXPRESSED IN: 24 plant structures; EXPRESSED DURING: 13 growth stages; CONTAINS InterPro DOMAIN/s: Glycoside hydrolase; family 1 (InterPro:IPR001360); Glycoside hydrolase; family 1; activ…	1	0.00220975	2.56581e-14	2.73292	3.28035	4.74793	4.58497	4.17967	3.75222	4.86119	19.4905	37.8861	55.7665
AT5G52750	Heavy metal transport/detoxification superfamily protein	Heavy metal transport/detoxification superfamily protein ; FUNCTIONS IN: metal ion binding; INVOLVED IN: metal ion transport; LOCATED IN: cellular_component unknown; EXPRESSED IN: 20 plant structures; EXPRESSED DURING: 12 growth stages; CONTAINS InterPro DOMAIN/s: Heavy metal transport/detoxification protein (InterPro:IPR006121); BEST Arabidopsis thaliana protein match is: Copper transport protei…	1	0.370562	1.07406e-05	2.72723	2.31385	1.90031	4.14626	2.81016	3.57068	4.2721	14.502	17.8157	43.1623
AT1G73410	myb domain protein 54	myb domain protein 54 (MYB54); CONTAINS InterPro DOMAIN/s: SANT; DNA-binding (InterPro:IPR001005); Homeodomain-like (InterPro:IPR009057); Myb; DNA-binding (InterPro:IPR014778); HTH transcriptional regulator; Myb-type; DNA-binding (InterPro:IPR017930); Homeodomain-related (InterPro:IPR012287); Myb transcription factor (InterPro:IPR015495); BEST Arabidopsis thaliana protein match is: myb domain pro…	1	1.10721	0.0266998	2.72319	0.0738001	0.143261	0.0687672	0.0776791	0.444157	0.340646	0.362231	1.21764	2.0537
AT5G45380	solute:sodium symporters;urea transmembrane transporters	DEGRADATION OF UREA 3 (DUR3); CONTAINS InterPro DOMAIN/s: Sodium/solute symporter; subgroup (InterPro:IPR019900); Sodium/solute symporter (InterPro:IPR001734); Has 9388 Blast hits to 9377 proteins in 1702 species: Archae - 173; Bacteria - 6389; Metazoa - 719; Fungi - 340; Plants - 51; Viruses - 0; Other Eukaryotes - 1716 (source: NCBI BLink).	1	-0.316876	7.52873e-17	2.71979	1.25233	1.27529	2.02777	1.05884	1.13261	1.47829	13.8655	13.0297	10.1407
AT4G38560	Arabidopsis phospholipase-like protein (PEARLI 4) family	Arabidopsis phospholipase-like protein (PEARLI 4) family; CONTAINS InterPro DOMAIN/s: Phospholipase-like; arabidopsis (InterPro:IPR007942); BEST Arabidopsis thaliana protein match is: Arabidopsis phospholipase-like protein (PEARLI 4) family (TAIR:AT2G20960.1); Has 264 Blast hits to 246 proteins in 47 species: Archae - 11; Bacteria - 15; Metazoa - 37; Fungi - 3; Plants - 167; Viruses - 2; Other Eu…	1	-0.360167	0.0102213	2.71968	0.143246	0.111228	0.293651	0.0904653	0.114948	0.211583	0.393731	1.60714	4.95434
AT1G73010	phosphate starvation-induced gene 2	phosphate starvation-induced gene 2 (PS2); FUNCTIONS IN: phosphatase activity; INVOLVED IN: metabolic process; LOCATED IN: cellular_component unknown; EXPRESSED IN: 19 plant structures; EXPRESSED DURING: 10 growth stages; CONTAINS InterPro DOMAIN/s: Pyridoxal phosphate phosphatase; PHOSPHO2 (InterPro:IPR016965); HAD-superfamily hydrolase; subfamily IB; PSPase-like (InterPro:IPR006383); Pyridoxal …	1	0.50346	0.000187874	2.71748	2.22653	6.26157	3.29823	2.34356	9.67788	6.16633	24.9393	27.6933	37.6185
AT3G13950	ankyrin	unknown protein; BEST Arabidopsis thaliana protein match is: unknown protein (TAIR:AT4G13266.1); Has 339 Blast hits to 265 proteins in 12 species: Archae - 0; Bacteria - 0; Metazoa - 0; Fungi - 0; Plants - 339; Viruses - 0; Other Eukaryotes - 0 (source: NCBI BLink).	1	0.163958	0.017003	2.71357	0.277662	0.179666	0.172484	0.389675	0.37135	0.085442	1.18113	1.93428	3.31147
AT5G13170	senescence-associated gene 29	senescence-associated gene 29 (SAG29); LOCATED IN: endomembrane system; integral to membrane; membrane; EXPRESSED IN: 13 plant structures; EXPRESSED DURING: LP.04 four leaves visible; 4 anthesis; C globular stage; petal differentiation and expansion stage; CONTAINS InterPro DOMAIN/s: MtN3/saliva-related transmembrane protein; conserved region (InterPro:IPR018169); RAG1-activating protein 1 homolo…	1	-0.759629	2.76486e-10	2.70786	2.89231	2.18968	3.9887	2.31369	1.04442	2.24285	30.38	23.9876	19.2594
AT1G10300	Nucleolar GTP-binding protein	Nucleolar GTP-binding protein; FUNCTIONS IN: GTP binding; EXPRESSED IN: carpel; EXPRESSED DURING: 4 anthesis; petal differentiation and expansion stage; CONTAINS InterPro DOMAIN/s: GTP1/OBG (InterPro:IPR006073); Nucleolar GTP-binding 1 (InterPro:IPR010674); NOG; C-terminal (InterPro:IPR012973); BEST Arabidopsis thaliana protein match is: Nucleolar GTP-binding protein (TAIR:AT1G50920.1); Has 8833 …	1	1.01594	0.029636	2.70304	0.0210914	0.0204713	0.0589592	0.0444	0.0846241	0.0973535	0.165636	0.185595	0.94328
AT3G46700	UDP-Glycosyltransferase superfamily protein	UDP-Glycosyltransferase superfamily protein; FUNCTIONS IN: UDP-glycosyltransferase activity; transferase activity; transferring glycosyl groups; INVOLVED IN: metabolic process; EXPRESSED IN: root; CONTAINS InterPro DOMAIN/s: UDP-glucuronosyl/UDP-glucosyltransferase (InterPro:IPR002213); BEST Arabidopsis thaliana protein match is: UDP-Glycosyltransferase superfamily protein (TAIR:AT3G46680.1); Has…	1	0.626844	0.0283529	2.70036	0.0687082	0.433473	0.832294	0.614716	0.447972	0.412286	1.14661	2.07832	6.96517
AT1G17745	D-3-phosphoglycerate dehydrogenase	3-phosphoglycerate dehydrogenase (PGDH); FUNCTIONS IN: phosphoglycerate dehydrogenase activity; protein binding; INVOLVED IN: L-serine biosynthetic process; LOCATED IN: cytosol; nucleus; chloroplast; EXPRESSED IN: 24 plant structures; EXPRESSED DURING: 14 growth stages; CONTAINS InterPro DOMAIN/s: D-3-phosphoglycerate dehydrogenase (InterPro:IPR006236); D-isomer specific 2-hydroxyacid dehydrogena…	1	0.218765	4.17087e-08	2.7002	4.70145	10.6258	10.7226	7.1165	10.1054	12.4832	43.8224	73.1866	89.5796
AT1G73810	Core-2/I-branching beta-1;6-N-acetylglucosaminyltransferase family protein	Core-2/I-branching beta-1;6-N-acetylglucosaminyltransferase family protein; CONTAINS InterPro DOMAIN/s: Core-2/I-Branching enzyme (InterPro:IPR021141); BEST Arabidopsis thaliana protein match is: Core-2/I-branching beta-1;6-N-acetylglucosaminyltransferase family protein (TAIR:AT1G68390.1); Has 580 Blast hits to 580 proteins in 21 species: Archae - 0; Bacteria - 5; Metazoa - 0; Fungi - 0; Plants -…	1	-0.260777	0.00607245	2.69983	0.297432	0.144344	0.519654	0.1174	0.298344	0.377544	1.2409	2.57638	4.39712
AT5G37980	Zinc-binding dehydrogenase family protein	Zinc-binding dehydrogenase family protein; FUNCTIONS IN: oxidoreductase activity; binding; catalytic activity; zinc ion binding; INVOLVED IN: response to oxidative stress; response to cyclopentenone; EXPRESSED IN: inflorescence meristem; leaf whorl; root; CONTAINS InterPro DOMAIN/s: GroES-like (InterPro:IPR011032); NAD(P)-binding domain (InterPro:IPR016040); Alcohol dehydrogenase; C-terminal (Int…	1	1.14278	0.00164329	2.69444	0.319059	0.265439	0.0849431	0.400415	0.502915	0.50493	0.722624	1.88559	3.72433
AT5G38000	Zinc-binding dehydrogenase family protein	Zinc-binding dehydrogenase family protein; FUNCTIONS IN: oxidoreductase activity; binding; zinc ion binding; catalytic activity; INVOLVED IN: response to oxidative stress; CONTAINS InterPro DOMAIN/s: GroES-like (InterPro:IPR011032); NAD(P)-binding domain (InterPro:IPR016040); Alcohol dehydrogenase; C-terminal (InterPro:IPR013149); Alcohol dehydrogenase superfamily; zinc-containing (InterPro:IPR00…	1	0.848102	0.000628965	2.68393	0.437567	0.801057	2.06618	1.43413	1.4369	2.27218	4.08546	7.38892	13.2771
AT3G24310	myb domain protein 305	myb domain protein 305 (MYB305); CONTAINS InterPro DOMAIN/s: SANT; DNA-binding (InterPro:IPR001005); Homeodomain-like (InterPro:IPR009057); Myb; DNA-binding (InterPro:IPR014778); HTH transcriptional regulator; Myb-type; DNA-binding (InterPro:IPR017930); Homeodomain-related (InterPro:IPR012287); Myb transcription factor (InterPro:IPR015495); BEST Arabidopsis thaliana protein match is: myb domain p…	1	1.85555	0.0303839	2.68025	0.128758	0	0.0599884	0.203288	0.387456	0.178295	0.315989	0.283252	1.79153
AT4G33040	Thioredoxin superfamily protein	Thioredoxin superfamily protein; FUNCTIONS IN: electron carrier activity; protein disulfide oxidoreductase activity; INVOLVED IN: cell redox homeostasis; LOCATED IN: cellular_component unknown; EXPRESSED IN: 23 plant structures; EXPRESSED DURING: 13 growth stages; CONTAINS InterPro DOMAIN/s: Glutaredoxin-like; plant II (InterPro:IPR011905); Thioredoxin fold (InterPro:IPR012335); Glutaredoxin (Int…	1	-0.149694	0.000126269	2.65757	2.66681	5.82391	1.55309	1.57893	4.51403	2.61576	13.0894	40.3334	24.0194
AT4G00680	actin depolymerizing factor 8	actin depolymerizing factor 8 (ADF8); FUNCTIONS IN: actin binding; INVOLVED IN: biological_process unknown; LOCATED IN: intracellular; EXPRESSED IN: root; flower; EXPRESSED DURING: petal differentiation and expansion stage; CONTAINS InterPro DOMAIN/s: Actin-binding; cofilin/tropomyosin type (InterPro:IPR002108); BEST Arabidopsis thaliana protein match is: actin depolymerizing factor 11 (TAIR:AT1G…	1	1.0444	0.0333567	2.65654	0.154864	0.450933	0.144303	0.489011	0.310677	1.00075	0.608091	1.87376	8.773
AT5G26260	TRAF-like family protein	TRAF-like family protein; FUNCTIONS IN: molecular_function unknown; INVOLVED IN: biological_process unknown; LOCATED IN: chloroplast; EXPRESSED IN: hypocotyl; root; callus; CONTAINS InterPro DOMAIN/s: TRAF-like (InterPro:IPR008974); MATH (InterPro:IPR002083); BEST Arabidopsis thaliana protein match is: TRAF-like family protein (TAIR:AT5G26280.1); Has 30201 Blast hits to 17322 proteins in 780 spec…	1	0.648481	0.00622944	2.65538	1.79006	6.90518	5.34611	6.83435	8.33318	4.78804	14.0127	24.4235	95.4418
AT3G57460	catalytics;metal ion binding	catalytics;metal ion binding; FUNCTIONS IN: catalytic activity; metal ion binding; LOCATED IN: cellular_component unknown; EXPRESSED IN: 14 plant structures; EXPRESSED DURING: 12 growth stages; CONTAINS InterPro DOMAIN/s: Metalloenzyme; LuxS/M16 peptidase-like; metal-binding (InterPro:IPR011249); BEST Arabidopsis thaliana protein match is: Insulinase (Peptidase family M16) family protein (TAIR:AT…	1	1.12059	0.0195058	2.63968	0.138262	0.134197	0.0644164	0.509351	0.208028	0.191456	0.814351	0.988521	1.37412
AT1G48000	myb domain protein 112	myb domain protein 112 (MYB112); CONTAINS InterPro DOMAIN/s: SANT; DNA-binding (InterPro:IPR001005); Homeodomain-like (InterPro:IPR009057); Myb; DNA-binding (InterPro:IPR014778); HTH transcriptional regulator; Myb-type; DNA-binding (InterPro:IPR017930); Homeodomain-related (InterPro:IPR012287); Myb transcription factor (InterPro:IPR015495); BEST Arabidopsis thaliana protein match is: myb domain p…	1	-0.106442	0.0257143	2.63569	0.369	0.859564	0.412603	0.0776791	1.11039	1.02194	3.54986	4.62703	4.40079
AT4G23610	Late embryogenesis abundant (LEA) hydroxyproline-rich glycoprotein family	Late embryogenesis abundant (LEA) hydroxyproline-rich glycoprotein family; CONTAINS InterPro DOMAIN/s: Late embryogenesis abundant protein; group 2 (InterPro:IPR004864); BEST Arabidopsis thaliana protein match is: Late embryogenesis abundant (LEA) hydroxyproline-rich glycoprotein family (TAIR:AT2G46150.1); Has 30201 Blast hits to 17322 proteins in 780 species: Archae - 12; Bacteria - 1396; Metazo…	1	0.597707	0.00576391	2.62799	0.564238	0.0782356	0.300434	0.509053	0.242557	0.520881	2.05729	1.77323	2.72374
AT5G48000	cytochrome P450; family 708; subfamily A; polypeptide 2	cytochrome P450; family 708; subfamily A; polypeptide 2 (CYP708A2); FUNCTIONS IN: thalianol hydroxylase activity; oxygen binding; INVOLVED IN: thalianol metabolic process; root development; LOCATED IN: endoplasmic reticulum; EXPRESSED IN: hypocotyl; root; callus; CONTAINS InterPro DOMAIN/s: Cytochrome P450 (InterPro:IPR001128); Cytochrome P450; E-class; group IV (InterPro:IPR002403); Cytochrome P…	1	0.330202	0.00991432	2.62482	0.318623	1.49005	1.51146	0.823181	1.598	1.17656	3.49742	5.73492	17.1575
AT2G26400	acireductone dioxygenase 3	acireductone dioxygenase 3 (ARD3); FUNCTIONS IN: heteroglycan binding; acireductone dioxygenase [iron(II)-requiring] activity; metal ion binding; INVOLVED IN: oxidation reduction; L-methionine salvage from methylthioadenosine; LOCATED IN: cellular_component unknown; EXPRESSED IN: 22 plant structures; EXPRESSED DURING: 13 growth stages; CONTAINS InterPro DOMAIN/s: Acireductone dioxygenase; ARD (In…	1	1.19635	0.0022778	2.62057	0.708038	0.305432	0.146612	0.745253	0.552384	1.23464	2.08515	2.68254	3.51844
AT3G12580	heat shock protein 70	heat shock protein 70 (HSP70); FUNCTIONS IN: ATP binding; INVOLVED IN: in 9 processes; LOCATED IN: cytosol; mitochondrion; cell wall; plasma membrane; EXPRESSED IN: 23 plant structures; EXPRESSED DURING: 11 growth stages; CONTAINS InterPro DOMAIN/s: Heat shock protein 70; conserved site (InterPro:IPR018181); Heat shock protein Hsp70 (InterPro:IPR001023); Heat shock protein 70 (InterPro:IPR013126)…	1	-0.300089	7.44774e-12	2.61648	3.20694	3.63506	3.67783	1.9356	4.16155	3.02262	26.4177	30.4397	24.116
AT5G16770	myb domain protein 9	myb domain protein 9 (MYB9); CONTAINS InterPro DOMAIN/s: SANT; DNA-binding (InterPro:IPR001005); Myb; DNA-binding (InterPro:IPR014778); Homeodomain-like (InterPro:IPR009057); HTH transcriptional regulator; Myb-type; DNA-binding (InterPro:IPR017930); Homeodomain-related (InterPro:IPR012287); Myb transcription factor (InterPro:IPR015495); BEST Arabidopsis thaliana protein match is: myb domain prote…	1	1.27365	0.00678427	2.61503	0.0484427	0.141055	0.180556	0.305933	0.291547	0.313042	0.380432	0.799263	3.03313
AT5G06730	Peroxidase superfamily protein	Peroxidase superfamily protein; FUNCTIONS IN: peroxidase activity; heme binding; INVOLVED IN: response to oxidative stress; oxidation reduction; LOCATED IN: plasma membrane; EXPRESSED IN: root; cultured cell; CONTAINS InterPro DOMAIN/s: Haem peroxidase (InterPro:IPR010255); Plant peroxidase (InterPro:IPR000823); Peroxidases heam-ligand binding site (InterPro:IPR019793); Haem peroxidase; plant/fun…	1	0.500871	0.00466702	2.61387	0.134404	0.65226	0.292222	0.282936	0.449385	0.661738	1.09948	2.11899	5.96647
AT3G14370	Protein kinase superfamily protein	WAG2; CONTAINS InterPro DOMAIN/s: Protein kinase; catalytic domain (InterPro:IPR000719); Serine/threonine-protein kinase domain (InterPro:IPR002290); Serine/threonine-protein kinase-like domain (InterPro:IPR017442); Protein kinase-like domain (InterPro:IPR011009); Serine/threonine-protein kinase; active site (InterPro:IPR008271); BEST Arabidopsis thaliana protein match is: WAG 1 (TAIR:AT1G53700.1…	1	-0.141456	0.00298049	2.60942	0.347821	0.0920715	0.147319	0.166411	0.0951511	0.233523	1.05536	0.869509	2.85975
AT4G14060	Polyketide cyclase/dehydrase and lipid transport superfamily protein	Polyketide cyclase/dehydrase and lipid transport superfamily protein; FUNCTIONS IN: molecular_function unknown; INVOLVED IN: response to biotic stimulus; defense response; LOCATED IN: cellular_component unknown; EXPRESSED IN: cotyledon; root; CONTAINS InterPro DOMAIN/s: Bet v I allergen (InterPro:IPR000916); BEST Arabidopsis thaliana protein match is: MLP-like protein 328 (TAIR:AT2G01520.1); Has …	1	0.344058	5.83072e-07	2.59782	3.52029	5.19947	4.13593	6.92734	7.36921	3.24979	29.2984	22.9301	50.6545
AT5G63350	von willebrand factor A domain protein	unknown protein; BEST Arabidopsis thaliana protein match is: unknown protein (TAIR:AT3G48510.1); Has 103 Blast hits to 102 proteins in 13 species: Archae - 0; Bacteria - 0; Metazoa - 2; Fungi - 0; Plants - 101; Viruses - 0; Other Eukaryotes - 0 (source: NCBI BLink).	1	-0.683682	0.0115756	2.59036	0.27701	0.430186	0.516239	0.408198	0.222287	0.153435	1.84911	12.3706	1.32148
AT5G10280	myb domain protein 92	myb domain protein 92 (MYB92); CONTAINS InterPro DOMAIN/s: SANT; DNA-binding (InterPro:IPR001005); Homeodomain-like (InterPro:IPR009057); Myb; DNA-binding (InterPro:IPR014778); HTH transcriptional regulator; Myb-type; DNA-binding (InterPro:IPR017930); Homeodomain-related (InterPro:IPR012287); Myb transcription factor (InterPro:IPR015495); BEST Arabidopsis thaliana protein match is: myb domain pro…	1	1.03279	0.0443777	2.58258	0.0488033	0.710527	0.363801	0.410947	0.783245	0.495585	0.862343	1.44938	6.30544
AT5G18470	Curculin-like (mannose-binding) lectin family protein	Curculin-like (mannose-binding) lectin family protein; FUNCTIONS IN: sugar binding; INVOLVED IN: response to karrikin; LOCATED IN: plant-type cell wall; EXPRESSED IN: 22 plant structures; EXPRESSED DURING: 12 growth stages; CONTAINS InterPro DOMAIN/s: Curculin-like (mannose-binding) lectin (InterPro:IPR001480); BEST Arabidopsis thaliana protein match is: lectin protein kinase family protein (TAIR…	1	0.436645	6.39422e-05	2.56883	1.16913	0.329445	0.38656	1.07179	0.605269	0.626684	2.66557	4.06534	6.10957
AT3G25010	receptor like protein 41	receptor like protein 41 (RLP41); FUNCTIONS IN: kinase activity; INVOLVED IN: signal transduction; defense response; LOCATED IN: endomembrane system; EXPRESSED IN: 19 plant structures; EXPRESSED DURING: 12 growth stages; CONTAINS InterPro DOMAIN/s: Leucine-rich repeat (InterPro:IPR001611); BEST Arabidopsis thaliana protein match is: receptor like protein 40 (TAIR:AT3G24982.1); Has 100338 Blast hi…	1	-0.219726	0.0145934	2.55572	0.139378	0.509277	0.342769	0.195605	0.324797	0.25704	1.04911	2.24534	4.37262
AT1G34420	leucine-rich repeat transmembrane protein kinase family protein	leucine-rich repeat transmembrane protein kinase family protein; FUNCTIONS IN: protein kinase activity; ATP binding; INVOLVED IN: protein amino acid phosphorylation; LOCATED IN: cellular_component unknown; EXPRESSED IN: 17 plant structures; EXPRESSED DURING: 11 growth stages; CONTAINS InterPro DOMAIN/s: Protein kinase; catalytic domain (InterPro:IPR000719); Leucine-rich repeat; typical subtype (I…	1	-0.557963	1.68885e-05	2.55422	0.160137	0.169559	0.135651	0.0919385	0.11682	0.107514	1.12898	1.31306	1.08513
AT1G24145	transmembrane protein;	unknown protein; FUNCTIONS IN: molecular_function unknown; INVOLVED IN: biological_process unknown; LOCATED IN: endomembrane system; Has 3 Blast hits to 3 proteins in 1 species: Archae - 0; Bacteria - 0; Metazoa - 0; Fungi - 0; Plants - 3; Viruses - 0; Other Eukaryotes - 0 (source: NCBI BLink).	1	0.160233	0.00222349	2.54581	0.627693	1.42156	3.50932	1.10114	2.09872	2.12469	6.98335	14.7291	14.3482
AT2G16890	UDP-Glycosyltransferase superfamily protein	UDP-Glycosyltransferase superfamily protein; FUNCTIONS IN: transferase activity; transferring hexosyl groups; UDP-glycosyltransferase activity; transferase activity; transferring glycosyl groups; INVOLVED IN: metabolic process; LOCATED IN: endomembrane system; EXPRESSED IN: 17 plant structures; EXPRESSED DURING: 7 growth stages; CONTAINS InterPro DOMAIN/s: UDP-glucuronosyl/UDP-glucosyltransferase…	1	0.610939	0.000382195	2.53232	0.444827	1.88119	0.769771	0.836086	1.8485	1.61325	3.18143	9.01683	8.87345
AT1G51890	Leucine-rich repeat protein kinase family protein	Leucine-rich repeat protein kinase family protein; FUNCTIONS IN: kinase activity; INVOLVED IN: protein amino acid phosphorylation; LOCATED IN: endomembrane system; EXPRESSED IN: 9 plant structures; EXPRESSED DURING: 8 growth stages; CONTAINS InterPro DOMAIN/s: Protein kinase; ATP binding site (InterPro:IPR017441); Serine/threonine-protein kinase domain (InterPro:IPR002290); Leucine-rich repeat (I…	1	-0.0239015	9.33642e-07	2.5303	0.251948	0.152838	0.176075	0.165744	0.18954	0.218052	1.12843	1.39766	1.76845
AT3G12500	basic chitinase	basic chitinase (HCHIB); FUNCTIONS IN: chitinase activity; INVOLVED IN: response to cadmium ion; defense response to fungus; jasmonic acid and ethylene-dependent systemic resistance; ethylene mediated signaling pathway; LOCATED IN: plasma membrane; vacuole; EXPRESSED IN: 10 plant structures; EXPRESSED DURING: LP.06 six leaves visible; LP.04 four leaves visible; 4 anthesis; petal differentiation a…	1	0.176607	0.000540049	2.51252	1.79903	4.05858	4.07758	2.5589	3.95048	4.5335	19.9513	15.8306	34.7446
AT3G50760	galacturonosyltransferase-like 2	galacturonosyltransferase-like 2 (GATL2); FUNCTIONS IN: transferase activity; transferring hexosyl groups; polygalacturonate 4-alpha-galacturonosyltransferase activity; transferase activity; transferring glycosyl groups; INVOLVED IN: carbohydrate biosynthetic process; LOCATED IN: endomembrane system; EXPRESSED IN: 21 plant structures; EXPRESSED DURING: 11 growth stages; CONTAINS InterPro DOMAIN/s…	1	0.507139	0.00223234	2.51166	0.903716	2.12362	1.86146	1.20154	2.86259	3.20537	4.3423	21.9211	14.0397
AT3G50770	calmodulin-like 41	calmodulin-like 41 (CML41); FUNCTIONS IN: calcium ion binding; INVOLVED IN: biological_process unknown; LOCATED IN: chloroplast; EXPRESSED IN: 17 plant structures; EXPRESSED DURING: 11 growth stages; CONTAINS InterPro DOMAIN/s: EF-Hand 1; calcium-binding site (InterPro:IPR018247); EF-HAND 2 (InterPro:IPR018249); EF-hand-like domain (InterPro:IPR011992); Calcium-binding EF-hand (InterPro:IPR002048…	1	0.783583	0.00245506	2.50455	0.375517	0.273358	0.874772	0.592882	0.565002	1.64664	4.60785	1.85872	4.75842
AT3G48850	phosphate transporter 3;2; PHT3;2 (RJ)	phosphate transporter 3;2 (PHT3;2); FUNCTIONS IN: binding; INVOLVED IN: transport; transmembrane transport; LOCATED IN: mitochondrial inner membrane; chloroplast; membrane; EXPRESSED IN: stem; sepal; stamen; EXPRESSED DURING: 4 anthesis; CONTAINS InterPro DOMAIN/s: Mitochondrial substrate carrier (InterPro:IPR001993); Mitochondrial substrate/solute carrier (InterPro:IPR018108); BEST Arabidopsis t…	1	-0.392207	0.00751267	2.49283	0.528584	0.171014	0.123134	0.139092	0.176735	0.203319	1.55666	1.64734	1.92623
AT1G33030	O-methyltransferase family protein	O-methyltransferase family protein; CONTAINS InterPro DOMAIN/s: Winged helix-turn-helix transcription repressor DNA-binding (InterPro:IPR011991); Plant methyltransferase dimerisation (InterPro:IPR012967); O-methyltransferase; family 2 (InterPro:IPR001077); O-methyltransferase; COMT; eukaryota (InterPro:IPR016461); BEST Arabidopsis thaliana protein match is: O-methyltransferase 1 (TAIR:AT5G54160.1…	1	-0.787882	0.00129016	2.48855	0.457389	0.310759	0.213098	0.337001	0.183516	0.0844485	1.97559	2.31427	2.68201
AT1G73805	Calmodulin binding protein-like	Calmodulin binding protein-like; CONTAINS InterPro DOMAIN/s: Calmodulin binding protein-like (InterPro:IPR012416); BEST Arabidopsis thaliana protein match is: Calmodulin-binding protein (TAIR:AT5G57580.1); Has 30201 Blast hits to 17322 proteins in 780 species: Archae - 12; Bacteria - 1396; Metazoa - 17338; Fungi - 3422; Plants - 5037; Viruses - 0; Other Eukaryotes - 2996 (source: NCBI BLink).	1	-0.357801	0.0146495	2.48049	0.577962	0.75896	1.20381	0.572556	0.306918	1.47511	5.17298	2.99165	12.0964
AT1G22150	sulfate transporter 1;3	sulfate transporter 1;3 (SULTR1;3); FUNCTIONS IN: sulfate transmembrane transporter activity; INVOLVED IN: sulfate transport; transport; transmembrane transport; LOCATED IN: integral to membrane; membrane; EXPRESSED IN: petal; leaf whorl; sperm cell; flower; pollen tube; EXPRESSED DURING: 4 anthesis; petal differentiation and expansion stage; CONTAINS InterPro DOMAIN/s: Sulphate transporter (Inte…	1	0.509448	0.010731	2.47854	0.066595	0.0861828	0.372321	0.163556	0.200397	0.225418	0.348657	1.07434	2.40475
AT2G43610	Chitinase family protein	Chitinase family protein; FUNCTIONS IN: chitin binding; chitinase activity; INVOLVED IN: carbohydrate metabolic process; cell wall macromolecule catabolic process; LOCATED IN: plasma membrane; EXPRESSED IN: 15 plant structures; EXPRESSED DURING: 7 growth stages; CONTAINS InterPro DOMAIN/s: Chitin-binding; type 1; conserved site (InterPro:IPR018371); Glycoside hydrolase; family 19 (InterPro:IPR016…	1	0.704961	0.00762146	2.47442	2.00629	4.42569	1.52957	3.77554	4.75667	3.53587	5.07291	17.3201	53.1119
AT3G15240	Serine/threonine-protein kinase WNK (With No Lysine)-related	Serine/threonine-protein kinase WNK (With No Lysine)-related; FUNCTIONS IN: molecular_function unknown; INVOLVED IN: biological_process unknown; LOCATED IN: cellular_component unknown; EXPRESSED IN: root; BEST Arabidopsis thaliana protein match is: Serine/threonine-protein kinase WNK (With No Lysine)-related (TAIR:AT5G53900.2); Has 251 Blast hits to 249 proteins in 29 species: Archae - 0; Bacteri…	1	0.773817	0.0344373	2.46268	0.220986	0.94375	0.494197	0.744323	1.01965	0.775218	0.997885	2.62518	14.3197
AT2G35070	transmembrane protein	unknown protein; FUNCTIONS IN: molecular_function unknown; INVOLVED IN: pollen tube development; pollen development; LOCATED IN: mitochondrion; BEST Arabidopsis thaliana protein match is: Protein of unknown function (DUF1640) (TAIR:AT2G35090.1); Has 62 Blast hits to 62 proteins in 11 species: Archae - 0; Bacteria - 0; Metazoa - 0; Fungi - 0; Plants - 62; Viruses - 0; Other Eukaryotes - 0 (source:…	1	-1.504	0.0124159	2.45396	0.990461	2.33469	0.395535	0.148932	0.70964	0.261244	4.72255	13.0734	5.76562
AT2G41380	S-adenosyl-L-methionine-dependent methyltransferases superfamily protein	S-adenosyl-L-methionine-dependent methyltransferases superfamily protein; FUNCTIONS IN: methyltransferase activity; INVOLVED IN: response to cadmium ion; LOCATED IN: mitochondrion; EXPRESSED IN: 12 plant structures; EXPRESSED DURING: LP.04 four leaves visible; 4 anthesis; petal differentiation and expansion stage; CONTAINS InterPro DOMAIN/s: Methyltransferase type 11 (InterPro:IPR013216); BEST Ar…	1	0.223885	3.24115e-09	2.45225	2.57515	2.6869	3.35935	2.77827	3.68084	3.86307	12.1972	20.0401	31.0958
AT1G76930	extensin 4	extensin 4 (EXT4); FUNCTIONS IN: structural constituent of cell wall; INVOLVED IN: response to jasmonic acid stimulus; response to wounding; response to abscisic acid stimulus; response to salicylic acid stimulus; LOCATED IN: endomembrane system; EXPRESSED IN: 10 plant structures; EXPRESSED DURING: 6 growth stages; BEST Arabidopsis thaliana protein match is: extensin 3 (TAIR:AT1G21310.1); Has 705…	1	0.472801	0.00248264	2.44986	30.5814	53.104	60.2117	51.2839	55.689	97.295	165.14	249.338	755.316
AT1G22990	Heavy metal transport/detoxification superfamily protein	Heavy metal transport/detoxification superfamily protein ; FUNCTIONS IN: metal ion binding; INVOLVED IN: metal ion transport; LOCATED IN: cellular_component unknown; EXPRESSED IN: 9 plant structures; EXPRESSED DURING: LP.04 four leaves visible; 4 anthesis; C globular stage; CONTAINS InterPro DOMAIN/s: Heavy metal transport/detoxification protein (InterPro:IPR006121); BEST Arabidopsis thaliana pro…	1	-0.0251934	0.000660094	2.4448	1.05903	1.0279	1.5507	1.27394	1.36578	0.977654	5.0495	6.49002	18.4943
AT3G28270	Protein of unknown function (DUF677)	Protein of unknown function (DUF677); CONTAINS InterPro DOMAIN/s: Protein of unknown function DUF677 (InterPro:IPR007749); BEST Arabidopsis thaliana protein match is: Protein of unknown function (DUF677) (TAIR:AT3G28290.1); Has 636 Blast hits to 621 proteins in 191 species: Archae - 37; Bacteria - 189; Metazoa - 134; Fungi - 25; Plants - 165; Viruses - 1; Other Eukaryotes - 85 (source: NCBI BLink…	1	-1.08709	0.0262614	2.44132	2.80361	4.49407	3.83945	0.536539	3.79221	2.54896	10.7168	55.275	25.7951
AT5G60900	receptor-like protein kinase 1	receptor-like protein kinase 1 (RLK1); FUNCTIONS IN: in 6 functions; INVOLVED IN: protein amino acid phosphorylation; LOCATED IN: endomembrane system; EXPRESSED IN: 23 plant structures; EXPRESSED DURING: 13 growth stages; CONTAINS InterPro DOMAIN/s: Curculin-like (mannose-binding) lectin (InterPro:IPR001480); Protein kinase; ATP binding site (InterPro:IPR017441); Serine/threonine-protein kinase d…	1	-0.0843062	0.0217511	2.44006	0.342047	1.11217	0.286849	0.234017	0.771965	0.536799	1.81317	6.09497	3.21248
AT3G61280	Arabidopsis thaliana protein of unknown function (DUF821)	CONTAINS InterPro DOMAIN/s: Lipopolysaccharide-modifying protein (InterPro:IPR006598); Protein of unknown function DUF821; CAP10-like (InterPro:IPR008539); BEST Arabidopsis thaliana protein match is: Arabidopsis thaliana protein of unknown function (DUF821) (TAIR:AT3G61290.1); Has 683 Blast hits to 672 proteins in 134 species: Archae - 0; Bacteria - 47; Metazoa - 230; Fungi - 121; Plants - 246; V…	1	-0.23779	0.000217039	2.43218	0.501443	1.13564	1.1162	0.586444	1.00596	0.694368	4.78571	8.33468	5.06668
AT1G02940	glutathione S-transferase (class phi) 5	glutathione S-transferase (class phi) 5 (GSTF5); FUNCTIONS IN: glutathione transferase activity; INVOLVED IN: N-terminal protein myristoylation; toxin catabolic process; LOCATED IN: mitochondrion; cytoplasm; EXPRESSED IN: 13 plant structures; EXPRESSED DURING: 9 growth stages; CONTAINS InterPro DOMAIN/s: Thioredoxin fold (InterPro:IPR012335); Glutathione S-transferase; C-terminal (InterPro:IPR004…	1	0.627561	0.0115482	2.4301	0.18239	0.590092	0.566506	0.447945	0.548847	1.06637	1.49203	4.88172	3.08158
AT1G70460	root hair specific 10	root hair specific 10 (RHS10); FUNCTIONS IN: protein serine/threonine kinase activity; protein kinase activity; ATP binding; INVOLVED IN: protein amino acid phosphorylation; LOCATED IN: membrane; EXPRESSED IN: root hair; root; CONTAINS InterPro DOMAIN/s: Protein kinase; ATP binding site (InterPro:IPR017441); Protein kinase; catalytic domain (InterPro:IPR000719); Serine-threonine/tyrosine-protein …	1	0.10433	0.0277967	2.42876	0.0813556	0.118446	0.0379038	0.128448	0.102006	0.0375521	0.179692	0.447433	1.85968
AT3G48700	carboxyesterase 13	carboxyesterase 13 (CXE13); FUNCTIONS IN: hydrolase activity; INVOLVED IN: metabolic process; LOCATED IN: cellular_component unknown; EXPRESSED IN: 6 plant structures; EXPRESSED DURING: F mature embryo stage; petal differentiation and expansion stage; E expanded cotyledon stage; D bilateral stage; CONTAINS InterPro DOMAIN/s: Lipase; GDXG; active site (InterPro:IPR002168); Alpha/beta hydrolase fol…	1	-0.0568419	0.00674527	2.42656	0.248644	0.4344	0.3707	0.104819	0.449351	0.73452	1.22041	2.40778	4.80226
AT5G07990	Cytochrome P450 superfamily protein	TRANSPARENT TESTA 7 (TT7); CONTAINS InterPro DOMAIN/s: Cytochrome P450 (InterPro:IPR001128); Cytochrome P450; E-class; group I (InterPro:IPR002401); Cytochrome P450; conserved site (InterPro:IPR017972); BEST Arabidopsis thaliana protein match is: cytochrome P450; family 706; subfamily A; polypeptide 6 (TAIR:AT4G12320.1); Has 35179 Blast hits to 34934 proteins in 1774 species: Archae - 51; Bacteri…	1	0.0376545	5.7984e-09	2.39507	2.7239	4.09365	3.46606	3.73027	2.99666	3.97468	11.0695	27.5773	36.2119
AT1G56430	nicotianamine synthase 4	nicotianamine synthase 4 (NAS4); CONTAINS InterPro DOMAIN/s: Nicotianamine synthase (InterPro:IPR004298); BEST Arabidopsis thaliana protein match is: nicotianamine synthase 3 (TAIR:AT1G09240.1); Has 205 Blast hits to 202 proteins in 47 species: Archae - 24; Bacteria - 12; Metazoa - 0; Fungi - 20; Plants - 147; Viruses - 0; Other Eukaryotes - 2 (source: NCBI BLink).	1	0.303115	2.22347e-05	2.39199	6.5897	16.6787	13.4142	9.17694	16.9823	18.9051	65.8823	92.6668	68.3636
AT5G24660	response to low sulfur 2	RESPONSE TO LOW SULFUR 2 (LSU2); BEST Arabidopsis thaliana protein match is: response to low sulfur 4 (TAIR:AT5G24655.1); Has 1807 Blast hits to 1807 proteins in 277 species: Archae - 0; Bacteria - 0; Metazoa - 736; Fungi - 347; Plants - 385; Viruses - 0; Other Eukaryotes - 339 (source: NCBI BLink).	1	-0.0619373	0.0120633	2.38438	7.75698	39.4161	14.8812	6.72387	32.4961	19.3766	66.7404	133.003	147.384
AT4G17030	expansin-like B1	expansin-like B1 (EXLB1); INVOLVED IN: sexual reproduction; unidimensional cell growth; plant-type cell wall loosening; LOCATED IN: endomembrane system; extracellular region; EXPRESSED IN: 19 plant structures; EXPRESSED DURING: 9 growth stages; CONTAINS InterPro DOMAIN/s: Pollen allergen; N-terminal (InterPro:IPR014734); Rare lipoprotein A (InterPro:IPR005132); Pollen allergen/expansin; C-termina…	1	0.396495	0.00255008	2.37136	3.55013	9.51029	9.13015	4.70828	10.4694	15.2068	24.4647	52.7949	65.2032
AT5G38900	Thioredoxin superfamily protein	Thioredoxin superfamily protein; FUNCTIONS IN: protein disulfide oxidoreductase activity; INVOLVED IN: defense response to fungus; incompatible interaction; LOCATED IN: cellular_component unknown; EXPRESSED IN: 16 plant structures; EXPRESSED DURING: 10 growth stages; CONTAINS InterPro DOMAIN/s: DSBA oxidoreductase (InterPro:IPR001853); Thioredoxin-like fold (InterPro:IPR012336); Has 2126 Blast hi…	1	-0.718888	0.00775751	2.3707	1.15241	0.671115	0.859053	0.404326	0.462375	0.780159	4.52506	4.30978	10.0789
AT2G43870	Pectin lyase-like superfamily protein	Pectin lyase-like superfamily protein; FUNCTIONS IN: polygalacturonase activity; INVOLVED IN: carbohydrate metabolic process; LOCATED IN: endomembrane system; EXPRESSED IN: sepal; male gametophyte; stamen; EXPRESSED DURING: 4 anthesis; CONTAINS InterPro DOMAIN/s: Pectin lyase fold/virulence factor (InterPro:IPR011050); Pectin lyase fold (InterPro:IPR012334); Glycoside hydrolase; family 28 (InterP…	1	0.535925	0.0139502	2.36628	0.123438	0.279553	0.191699	0.129926	0.330176	0.531778	1.05017	1.44826	1.47215
AT2G02680	Cysteine/Histidine-rich C1 domain family protein	Cysteine/Histidine-rich C1 domain family protein; FUNCTIONS IN: zinc ion binding; INVOLVED IN: intracellular signaling pathway; LOCATED IN: intracellular; EXPRESSED IN: root; CONTAINS InterPro DOMAIN/s: Protein kinase C-like; phorbol ester/diacylglycerol binding (InterPro:IPR002219); DC1 (InterPro:IPR004146); Zinc finger; PHD-type (InterPro:IPR001965); Zinc finger; RanBP2-type (InterPro:IPR001876…	1	0.496974	0.0215116	2.36432	0.0449291	0.152629	0.355854	0.331035	0.202801	0.12443	0.661573	0.518905	2.41126
AT1G61930	Protein of unknown function; DUF584	Protein of unknown function; DUF584; CONTAINS InterPro DOMAIN/s: Protein of unknown function DUF584 (InterPro:IPR007608); BEST Arabidopsis thaliana protein match is: Protein of unknown function; DUF584 (TAIR:AT1G11700.1); Has 322 Blast hits to 321 proteins in 17 species: Archae - 0; Bacteria - 0; Metazoa - 0; Fungi - 0; Plants - 322; Viruses - 0; Other Eukaryotes - 0 (source: NCBI BLink).	1	0.838089	0.000737072	2.3515	0.489274	1.25963	0.389999	0.866219	1.73963	1.07339	2.66444	4.77224	5.83732
AT5G65320	basic helix-loop-helix (bHLH) DNA-binding superfamily protein	basic helix-loop-helix (bHLH) DNA-binding superfamily protein; FUNCTIONS IN: DNA binding; sequence-specific DNA binding transcription factor activity; INVOLVED IN: regulation of transcription; LOCATED IN: nucleus; EXPRESSED IN: hypocotyl; root; leaf; EXPRESSED DURING: LP.04 four leaves visible; LP.10 ten leaves visible; 4 leaf senescence stage; CONTAINS InterPro DOMAIN/s: Helix-loop-helix DNA-bin…	1	0.284245	0.0430668	2.34617	0.341059	1.04827	0.741533	0.299154	1.08333	1.57426	1.78561	4.3767	9.60395
AT3G20940	cytochrome P450; family 705; subfamily A; polypeptide 30	cytochrome P450; family 705; subfamily A; polypeptide 30 (CYP705A30); FUNCTIONS IN: electron carrier activity; monooxygenase activity; iron ion binding; oxygen binding; heme binding; INVOLVED IN: oxidation reduction; LOCATED IN: endomembrane system; CONTAINS InterPro DOMAIN/s: Cytochrome P450 (InterPro:IPR001128); Cytochrome P450; conserved site (InterPro:IPR017972); Cytochrome P450; E-class; gro…	1	0.355582	0.023564	2.34253	0.0286493	0.194649	0.106782	0.0904653	0.114948	0.158687	0.393731	0.378151	1.59347
AT2G23050	Phototropic-responsive NPH3 family protein	NAKED PINS IN YUC MUTANTS 4 (NPY4); FUNCTIONS IN: signal transducer activity; INVOLVED IN: response to light stimulus; EXPRESSED IN: 6 plant structures; EXPRESSED DURING: D bilateral stage; CONTAINS InterPro DOMAIN/s: NPH3 (InterPro:IPR004249); BTB/POZ (InterPro:IPR013069); BTB/POZ fold (InterPro:IPR011333); BTB/POZ-like (InterPro:IPR000210); BEST Arabidopsis thaliana protein match is: Phototropi…	1	0.656175	0.0433964	2.33911	0.189264	0.336783	0.293929	0.332021	0.569533	0.436803	0.433515	1.76953	6.8657
AT2G25510	transmembrane protein	unknown protein; Has 2 Blast hits to 2 proteins in 1 species: Archae - 0; Bacteria - 0; Metazoa - 0; Fungi - 0; Plants - 2; Viruses - 0; Other Eukaryotes - 0 (source: NCBI BLink).	1	0.0974732	3.3944e-06	2.33713	146.189	134.458	197.842	163.765	164.443	187.974	779.721	1117.94	1123.58
AT4G19460	UDP-Glycosyltransferase superfamily protein	UDP-Glycosyltransferase superfamily protein; FUNCTIONS IN: transferase activity; transferring glycosyl groups; INVOLVED IN: biosynthetic process; LOCATED IN: cellular_component unknown; EXPRESSED IN: 10 plant structures; EXPRESSED DURING: 4 anthesis; C globular stage; petal differentiation and expansion stage; CONTAINS InterPro DOMAIN/s: Glycosyl transferase; group 1 (InterPro:IPR001296); BEST Ar…	1	0.377556	0.0027336	2.33706	0.174566	0.367106	0.298212	0.244988	0.466935	0.402879	0.685452	1.63211	4.79997
AT5G48657	defense protein-related	defense protein-related; FUNCTIONS IN: molecular_function unknown; INVOLVED IN: biological_process unknown; LOCATED IN: chloroplast; BEST Arabidopsis thaliana protein match is: RPM1-interacting protein 4 (RIN4) family protein (TAIR:AT3G07195.1); Has 35333 Blast hits to 34131 proteins in 2444 species: Archae - 798; Bacteria - 22429; Metazoa - 974; Fungi - 991; Plants - 531; Viruses - 0; Other Euka…	1	-0.0722022	0.00218004	2.33404	0.750267	0.52015	0.499359	0.338444	0.806321	0.643143	2.31472	3.71363	6.23156
AT1G31750	proline-rich family protein	proline-rich family protein; BEST Arabidopsis thaliana protein match is: glycine-rich protein (TAIR:AT2G04063.1); Has 30775 Blast hits to 15451 proteins in 908 species: Archae - 8; Bacteria - 4096; Metazoa - 13079; Fungi - 3329; Plants - 5909; Viruses - 858; Other Eukaryotes - 3496 (source: NCBI BLink).	1	0.896746	0.014507	2.32747	0.473921	0.229994	0.552002	0.498831	1.30728	0.765632	3.72181	2.34579	2.35504
AT2G36970	UDP-Glycosyltransferase superfamily protein	UDP-Glycosyltransferase superfamily protein; FUNCTIONS IN: UDP-glycosyltransferase activity; transferase activity; transferring glycosyl groups; INVOLVED IN: metabolic process; LOCATED IN: endomembrane system; EXPRESSED IN: 20 plant structures; EXPRESSED DURING: 13 growth stages; CONTAINS InterPro DOMAIN/s: UDP-glucuronosyl/UDP-glucosyltransferase (InterPro:IPR002213); BEST Arabidopsis thaliana p…	1	0.147105	3.44883e-08	2.3237	2.16129	2.99678	1.95636	2.14489	2.88022	2.96431	16.4882	18.7467	10.157
AT5G65600	Concanavalin A-like lectin protein kinase family protein	Concanavalin A-like lectin protein kinase family protein; FUNCTIONS IN: kinase activity; INVOLVED IN: protein amino acid phosphorylation; LOCATED IN: endomembrane system; EXPRESSED IN: stem; CONTAINS InterPro DOMAIN/s: Legume lectin; beta chain (InterPro:IPR001220); Protein kinase; ATP binding site (InterPro:IPR017441); Serine/threonine-protein kinase-like domain (InterPro:IPR017442); Concanavali…	1	0.661898	0.0176957	2.32257	0.0215065	0.125245	0.140279	0.203732	0.0862897	0.119124	0.612247	0.638712	0.363364
AT4G23170	receptor-like protein kinase-related family protein	EP1; FUNCTIONS IN: protein kinase activity; INVOLVED IN: programmed cell death; response to salicylic acid stimulus; LOCATED IN: apoplast; CONTAINS InterPro DOMAIN/s: Protein of unknown function DUF26 (InterPro:IPR002902); BEST Arabidopsis thaliana protein match is: cysteine-rich RLK (RECEPTOR-like protein kinase) 8 (TAIR:AT4G23160.1); Has 1472 Blast hits to 1417 proteins in 20 species: Archae - …	1	0.0083154	0.00622553	2.32039	1.50153	4.01414	5.00947	1.79712	3.22762	5.63305	12.2289	26.8642	22.8961
AT4G38340	Plant regulator RWP-RK family protein	Plant regulator RWP-RK family protein; CONTAINS InterPro DOMAIN/s: Octicosapeptide/Phox/Bem1p (InterPro:IPR000270); Plant regulator RWP-RK (InterPro:IPR003035); GAF (InterPro:IPR003018); BEST Arabidopsis thaliana protein match is: Plant regulator RWP-RK family protein (TAIR:AT1G76350.1); Has 720 Blast hits to 573 proteins in 47 species: Archae - 0; Bacteria - 4; Metazoa - 0; Fungi - 7; Plants - 6…	1	0.208498	0.00129016	2.32028	0.2803	0.39902	0.626844	0.373708	0.449854	0.69003	1.22904	2.50762	5.79441
AT4G19975	novel_araport11	x	1	-0.135809	0.00382187	2.3169	0.22711	0.396779	0.761839	0.143428	0.546734	0.670907	1.73896	2.69793	4.01772
AT4G39210	Glucose-1-phosphate adenylyltransferase family protein	APL3; CONTAINS InterPro DOMAIN/s: Glucose-1-phosphate adenylyltransferase (InterPro:IPR011831); ADP-glucose pyrophosphorylase; conserved site (InterPro:IPR005836); Nucleotidyl transferase (InterPro:IPR005835); BEST Arabidopsis thaliana protein match is: Glucose-1-phosphate adenylyltransferase family protein (TAIR:AT2G21590.2); Has 8453 Blast hits to 8443 proteins in 1715 species: Archae - 406; Ba…	1	-0.0390093	9.52394e-05	2.31573	7.91313	13.1266	13.6477	9.69199	11.1701	12.8304	30.1962	149.551	75.6422
AT5G59680	Leucine-rich repeat protein kinase family protein	Leucine-rich repeat protein kinase family protein; FUNCTIONS IN: kinase activity; INVOLVED IN: protein amino acid phosphorylation; LOCATED IN: endomembrane system; EXPRESSED IN: 7 plant structures; EXPRESSED DURING: 6 growth stages; CONTAINS InterPro DOMAIN/s: Protein kinase; ATP binding site (InterPro:IPR017441); Protein kinase; catalytic domain (InterPro:IPR000719); Leucine-rich repeat (InterPr…	1	-0.116287	0.00741858	2.31573	0.414897	0.185861	0.282518	0.470297	0.288117	0.132582	3.93187	1.89566	0.745398
AT1G62420	Protein of unknown function (DUF506)	Protein of unknown function (DUF506) ; CONTAINS InterPro DOMAIN/s: Protein of unknown function DUF506; plant (InterPro:IPR006502); BEST Arabidopsis thaliana protein match is: Protein of unknown function (DUF506) (TAIR:AT1G12030.1); Has 389 Blast hits to 387 proteins in 24 species: Archae - 0; Bacteria - 0; Metazoa - 0; Fungi - 0; Plants - 387; Viruses - 0; Other Eukaryotes - 2 (source: NCBI BLink…	1	-0.370149	0.00145389	2.30888	0.421666	0.701604	0.449041	0.44383	0.362536	0.389265	2.24705	3.11415	5.08877
AT1G55420	Cysteine/Histidine-rich C1 domain family protein	embryo sac development arrest 11 (EDA11); FUNCTIONS IN: zinc ion binding; INVOLVED IN: megagametogenesis; LOCATED IN: chloroplast; CONTAINS InterPro DOMAIN/s: DC1 (InterPro:IPR004146); Zinc finger; PHD-type (InterPro:IPR001965); C1-like (InterPro:IPR011424); BEST Arabidopsis thaliana protein match is: Cysteine/Histidine-rich C1 domain family protein (TAIR:AT1G55380.1); Has 31248 Blast hits to 271…	1	1.02882	0.0075882	2.30475	0.0795057	0.107991	0.080851	0.18555	0.143464	0.271738	0.223445	0.428832	2.0962
AT1G12030	Protein of unknown function (DUF506)	Protein of unknown function (DUF506) ; CONTAINS InterPro DOMAIN/s: Protein of unknown function DUF506; plant (InterPro:IPR006502); BEST Arabidopsis thaliana protein match is: Protein of unknown function (DUF506) (TAIR:AT1G62420.1); Has 393 Blast hits to 391 proteins in 26 species: Archae - 0; Bacteria - 4; Metazoa - 0; Fungi - 0; Plants - 387; Viruses - 0; Other Eukaryotes - 2 (source: NCBI BLink…	1	-0.257714	0.000439171	2.30083	0.570906	0.942007	0.531973	0.721097	0.572656	0.42163	3.30655	4.14457	5.33354
AT5G44820	Nucleotide-diphospho-sugar transferase family protein	Nucleotide-diphospho-sugar transferase family protein; CONTAINS InterPro DOMAIN/s: Nucleotide-diphospho-sugar transferase; predicted (InterPro:IPR005069); BEST Arabidopsis thaliana protein match is: unknown protein (TAIR:AT4G19970.1); Has 35333 Blast hits to 34131 proteins in 2444 species: Archae - 798; Bacteria - 22429; Metazoa - 974; Fungi - 991; Plants - 531; Viruses - 0; Other Eukaryotes - 96…	1	0.05832	1.10853e-10	2.29761	0.912756	1.22341	1.53902	1.32672	1.17714	1.32411	7.50943	6.31074	8.72589
AT4G23320	cysteine-rich RLK (RECEPTOR-like protein kinase) 24	cysteine-rich RLK (RECEPTOR-like protein kinase) 24 (CRK24); FUNCTIONS IN: kinase activity; INVOLVED IN: protein amino acid phosphorylation; EXPRESSED IN: central cell; stem; cauline leaf; leaf; EXPRESSED DURING: LP.06 six leaves visible; CONTAINS InterPro DOMAIN/s: Protein kinase; ATP binding site (InterPro:IPR017441); Serine/threonine-protein kinase domain (InterPro:IPR002290); Protein of unkno…	1	-1.55591	0.0251013	2.29105	0.0566793	0.357584	0.316884	0.119317	0.056853	0.026162	1.02933	1.5586	1.15479
AT2G05510	Glycine-rich protein family	Glycine-rich protein family; FUNCTIONS IN: molecular_function unknown; INVOLVED IN: biological_process unknown; LOCATED IN: endomembrane system; CONTAINS InterPro DOMAIN/s: Glycine rich protein (InterPro:IPR010800); BEST Arabidopsis thaliana protein match is: GLYCINE RICH PROTEIN 9 (TAIR:AT2G05440.1); Has 96640 Blast hits to 23865 proteins in 1692 species: Archae - 84; Bacteria - 39011; Metazoa -…	1	-0.283225	0.0440337	2.28752	3.40198	9.98931	2.79148	3.1332	12.5005	1.38073	24.8217	15.7245	58.1727
AT3G07195	RPM1-interacting protein 4 (RIN4) family protein	RPM1-interacting protein 4 (RIN4) family protein; CONTAINS InterPro DOMAIN/s: RPM1-interacting protein 4; defence response (InterPro:IPR008700); BEST Arabidopsis thaliana protein match is: defense protein-related (TAIR:AT5G48657.2); Has 4930 Blast hits to 4046 proteins in 465 species: Archae - 6; Bacteria - 1879; Metazoa - 1598; Fungi - 263; Plants - 594; Viruses - 25; Other Eukaryotes - 565 (sou…	1	0.197925	0.0292382	2.2864	0.0759372	0.515932	0.283034	0.239785	0.15234	0.560816	1.63997	1.33643	1.81129
AT5G52390	PAR1 protein	PAR1 protein; FUNCTIONS IN: molecular_function unknown; INVOLVED IN: biological_process unknown; LOCATED IN: endomembrane system; EXPRESSED IN: 13 plant structures; EXPRESSED DURING: 8 growth stages; CONTAINS InterPro DOMAIN/s: PAR1 (InterPro:IPR009489); BEST Arabidopsis thaliana protein match is: PAR1 protein (TAIR:AT3G54040.1); Has 1807 Blast hits to 1807 proteins in 277 species: Archae - 0; Ba…	1	-0.189332	0.030589	2.26702	1.31455	5.39806	3.95739	1.70295	4.36146	2.70713	8.23894	18.4635	41.8072
AT3G62780	Calcium-dependent lipid-binding (CaLB domain) family protein	Calcium-dependent lipid-binding (CaLB domain) family protein; CONTAINS InterPro DOMAIN/s: C2 membrane targeting protein (InterPro:IPR018029); C2 calcium/lipid-binding domain; CaLB (InterPro:IPR008973); C2 calcium-dependent membrane targeting (InterPro:IPR000008); BEST Arabidopsis thaliana protein match is: Calcium-dependent lipid-binding (CaLB domain) family protein (TAIR:AT3G16510.1); Has 675 Bl…	1	0.365312	0.0137807	2.26509	0.563545	0.109395	0.157534	0.533849	0.226109	0.208097	2.32347	1.23974	1.00815
AT3G51240	flavanone 3-hydroxylase	flavanone 3-hydroxylase (F3H); FUNCTIONS IN: naringenin 3-dioxygenase activity; INVOLVED IN: response to UV-B; response to sucrose stimulus; flavonoid biosynthetic process; LOCATED IN: cellular_component unknown; EXPRESSED IN: 20 plant structures; EXPRESSED DURING: 13 growth stages; CONTAINS InterPro DOMAIN/s: Oxoglutarate/iron-dependent oxygenase (InterPro:IPR005123); BEST Arabidopsis thaliana p…	1	0.121504	0.00360744	2.26101	5.60015	11.2624	13.8597	5.23432	13.122	17.412	29.0263	66.1322	98.1796
AT5G18840	Major facilitator superfamily protein	Major facilitator superfamily protein; FUNCTIONS IN: carbohydrate transmembrane transporter activity; sugar:hydrogen symporter activity; INVOLVED IN: transport; transmembrane transport; LOCATED IN: integral to membrane; membrane; EXPRESSED IN: 17 plant structures; EXPRESSED DURING: 7 growth stages; CONTAINS InterPro DOMAIN/s: Major facilitator superfamily (InterPro:IPR020846); General substrate t…	1	0.186718	3.75956e-13	2.25946	0.849646	1.61879	1.78866	1.9211	1.38885	1.45251	8.16196	7.09575	9.31994
AT5G11920	6-&1-fructan exohydrolase	6-&1-fructan exohydrolase (cwINV6); FUNCTIONS IN: inulinase activity; hydrolase activity; hydrolyzing O-glycosyl compounds; levanase activity; INVOLVED IN: carbohydrate metabolic process; EXPRESSED IN: 10 plant structures; EXPRESSED DURING: 8 growth stages; CONTAINS InterPro DOMAIN/s: Glycoside hydrolase; family 32 (InterPro:IPR001362); Glycoside hydrolase; family 32; active site (InterPro:IPR018…	1	-0.0206103	0.00368307	2.25588	0.135266	0.157547	0.403334	0.370178	0.189953	0.124872	0.95605	0.981984	2.25851
AT2G19590	ACC oxidase 1	ACC oxidase 1 (ACO1); CONTAINS InterPro DOMAIN/s: Oxoglutarate/iron-dependent oxygenase (InterPro:IPR005123); BEST Arabidopsis thaliana protein match is: 2-oxoglutarate (2OG) and Fe(II)-dependent oxygenase superfamily protein (TAIR:AT1G12010.1); Has 7815 Blast hits to 7777 proteins in 927 species: Archae - 0; Bacteria - 960; Metazoa - 67; Fungi - 764; Plants - 4878; Viruses - 0; Other Eukaryotes …	1	0.525909	0.000351342	2.25519	1.92926	4.57732	2.24711	4.68181	2.68774	5.0462	13.2044	12.4967	26.0447
AT3G48510	AITR2, DIG1, DYNAMIC INFLUENCER OF GENE EXPRESSION 1	unknown protein; BEST Arabidopsis thaliana protein match is: unknown protein (TAIR:AT5G63350.1); Has 98 Blast hits to 98 proteins in 11 species: Archae - 0; Bacteria - 0; Metazoa - 0; Fungi - 0; Plants - 98; Viruses - 0; Other Eukaryotes - 0 (source: NCBI BLink).	1	-0.241267	0.0168945	2.254	0.172021	0.834817	0.534299	0.301771	0.345096	0.476408	1.12577	4.22577	4.04614
AT2G15390	fucosyltransferase 4	fucosyltransferase 4 (FUT4); FUNCTIONS IN: transferase activity; transferring glycosyl groups; fucosyltransferase activity; INVOLVED IN: cell wall biogenesis; LOCATED IN: endomembrane system; membrane; EXPRESSED IN: 13 plant structures; EXPRESSED DURING: 8 growth stages; CONTAINS InterPro DOMAIN/s: Xyloglucan fucosyltransferase (InterPro:IPR004938); BEST Arabidopsis thaliana protein match is: fuc…	1	0.222806	0.0034047	2.25281	0.558346	0.460641	1.45675	0.82277	0.616062	1.26283	3.80931	2.8865	7.51909
AT3G53980	Bifunctional inhibitor/lipid-transfer protein/seed storage 2S albumin superfamily protein	Bifunctional inhibitor/lipid-transfer protein/seed storage 2S albumin superfamily protein; FUNCTIONS IN: lipid binding; INVOLVED IN: lipid transport; LOCATED IN: endomembrane system; EXPRESSED IN: 10 plant structures; EXPRESSED DURING: 7 growth stages; CONTAINS InterPro DOMAIN/s: Bifunctional inhibitor/plant lipid transfer protein/seed storage (InterPro:IPR016140); Plant lipid transfer protein/se…	1	-0.0926301	1.56786e-13	2.25214	39.6048	75.5734	56.4857	62.388	60.8054	39.0487	400.42	294.57	303.378
AT1G71692	AGAMOUS-like 12	AGAMOUS-like 12 (AGL12); FUNCTIONS IN: sequence-specific DNA binding transcription factor activity; INVOLVED IN: vegetative to reproductive phase transition of meristem; root development; LOCATED IN: nucleus; EXPRESSED IN: 11 plant structures; EXPRESSED DURING: 4 anthesis; C globular stage; D bilateral stage; E expanded cotyledon stage; CONTAINS InterPro DOMAIN/s: Transcription factor; MADS-box (…	1	0.988377	0.00345257	2.2508	0.270037	1.22313	0.41937	0.852693	1.44461	1.08024	2.29739	2.77224	5.63594
AT4G23700	cation/H+ exchanger 17	cation/H+ exchanger 17 (CHX17); FUNCTIONS IN: monovalent cation:hydrogen antiporter activity; sodium:hydrogen antiporter activity; INVOLVED IN: N-terminal protein myristoylation; cation transport; LOCATED IN: integral to membrane; EXPRESSED IN: stem; sepal; root; leaf; stamen; EXPRESSED DURING: 4 anthesis; CONTAINS InterPro DOMAIN/s: Cation/H+ exchanger (InterPro:IPR006153); BEST Arabidopsis thal…	1	-0.112237	1.0829e-06	2.25041	0.173743	0.252953	0.550442	0.256025	0.331124	0.240589	1.51795	1.58619	2.26205
AT2G31230	ethylene-responsive element binding factor 15	ethylene-responsive element binding factor 15 (ERF15); FUNCTIONS IN: DNA binding; transcription activator activity; sequence-specific DNA binding transcription factor activity; INVOLVED IN: ethylene mediated signaling pathway; regulation of transcription; DNA-dependent; response to chitin; LOCATED IN: chloroplast; EXPRESSED IN: stem; root; CONTAINS InterPro DOMAIN/s: DNA-binding; integrase-type (…	1	0.0251597	0.000956224	2.24327	1.7712	5.30065	2.54439	1.78662	4.88573	3.06581	9.99757	26.4634	19.2168
AT5G09800	ARM repeat superfamily protein	ARM repeat superfamily protein; FUNCTIONS IN: ubiquitin-protein ligase activity; binding; INVOLVED IN: response to chitin; LOCATED IN: ubiquitin ligase complex; EXPRESSED IN: 10 plant structures; EXPRESSED DURING: L mature pollen stage; LP.06 six leaves visible; M germinated pollen stage; 4 anthesis; CONTAINS InterPro DOMAIN/s: U box domain (InterPro:IPR003613); Armadillo-like helical (InterPro:I…	1	0.327061	0.000708589	2.23845	0.343374	0.481403	0.497712	0.401581	0.497505	0.880525	1.64792	2.18222	5.11896
AT1G12200	Flavin-binding monooxygenase family protein	Flavin-binding monooxygenase family protein; FUNCTIONS IN: NADP or NADPH binding; monooxygenase activity; FAD binding; flavin-containing monooxygenase activity; INVOLVED IN: oxidation reduction; LOCATED IN: cellular_component unknown; EXPRESSED IN: 22 plant structures; EXPRESSED DURING: 13 growth stages; CONTAINS InterPro DOMAIN/s: Flavin-containing monooxygenase FMO (InterPro:IPR000960); Flavin-…	1	0.125073	5.20641e-23	2.23055	2.55894	4.71267	3.5155	4.52359	4.14633	3.11945	17.8094	20.6771	23.4106
AT3G25780	allene oxide cyclase 3	allene oxide cyclase 3 (AOC3); FUNCTIONS IN: allene-oxide cyclase activity; INVOLVED IN: response to salt stress; response to fungus; jasmonic acid biosynthetic process; LOCATED IN: plasma membrane; membrane; EXPRESSED IN: 20 plant structures; EXPRESSED DURING: 14 growth stages; CONTAINS InterPro DOMAIN/s: Allene oxide cyclase (InterPro:IPR009410); BEST Arabidopsis thaliana protein match is: alle…	1	0.320333	0.00056281	2.23006	1.42914	2.8403	1.9024	2.15086	4.10665	1.82429	6.56245	9.76806	25.112
AT5G39970	catalytics	catalytics; FUNCTIONS IN: catalytic activity; INVOLVED IN: biological_process unknown; LOCATED IN: anchored to membrane; EXPRESSED IN: root; CONTAINS InterPro DOMAIN/s: Soluble quinoprotein glucose/sorbosone dehydrogenase (InterPro:IPR011041); Six-bladed beta-propeller; TolB-like (InterPro:IPR011042); BEST Arabidopsis thaliana protein match is: catalytics (TAIR:AT1G74790.1); Has 35333 Blast hits …	1	0.696063	0.010423	2.22839	0.0629703	0.264849	0.215145	0.287214	0.231599	0.271281	0.53573	0.66955	2.37817
AT2G04040	MATE efflux family protein	TX1; CONTAINS InterPro DOMAIN/s: MATE family transporter related protein (InterPro:IPR015521); Multi antimicrobial extrusion protein MatE (InterPro:IPR002528); BEST Arabidopsis thaliana protein match is: MATE efflux family protein (TAIR:AT2G04080.1); Has 9657 Blast hits to 9581 proteins in 1940 species: Archae - 182; Bacteria - 6693; Metazoa - 146; Fungi - 326; Plants - 1322; Viruses - 0; Other E…	1	0.915593	0.00283264	2.22836	0.159641	0.340884	0.0892523	0.336063	0.288234	0.412646	0.940271	1.19405	1.07889
AT3G57700	Protein kinase superfamily protein	Protein kinase superfamily protein; FUNCTIONS IN: protein serine/threonine kinase activity; protein kinase activity; kinase activity; ATP binding; INVOLVED IN: protein amino acid phosphorylation; LOCATED IN: cellular_component unknown; EXPRESSED IN: 22 plant structures; EXPRESSED DURING: 14 growth stages; CONTAINS InterPro DOMAIN/s: Protein kinase; catalytic domain (InterPro:IPR000719); Serine/th…	1	-0.0985958	0.00863851	2.22599	0.286423	0.234795	0.314516	0.552709	0.14365	0.220345	1.6957	2.15284	1.37587
AT5G42530	hypothetical protein	unknown protein; FUNCTIONS IN: molecular_function unknown; INVOLVED IN: biological_process unknown; LOCATED IN: endomembrane system; BEST Arabidopsis thaliana protein match is: unknown protein (TAIR:AT2G25510.2); Has 30201 Blast hits to 17322 proteins in 780 species: Archae - 12; Bacteria - 1396; Metazoa - 17338; Fungi - 3422; Plants - 5037; Viruses - 0; Other Eukaryotes - 2996 (source: NCBI BLin…	1	-0.0441125	1.32824e-11	2.22066	1064.69	667.52	953.699	1058.9	647.28	958.677	5143.67	5254.14	4953.3
AT5G61550	U-box domain-containing protein kinase family protein	U-box domain-containing protein kinase family protein; FUNCTIONS IN: ubiquitin-protein ligase activity; protein serine/threonine kinase activity; protein kinase activity; kinase activity; ATP binding; INVOLVED IN: protein amino acid phosphorylation; protein ubiquitination; LOCATED IN: ubiquitin ligase complex; CONTAINS InterPro DOMAIN/s: Protein kinase; catalytic domain (InterPro:IPR000719); U bo…	1	0.956647	0.0302384	2.21472	0.0989986	0.0320293	0.0307491	0.156303	0.0827516	0.0761595	0.113379	0.381125	0.639537
AT1G32960	Subtilase family protein	SBT3.3; FUNCTIONS IN: identical protein binding; serine-type endopeptidase activity; INVOLVED IN: proteolysis; negative regulation of catalytic activity; LOCATED IN: apoplast; plant-type cell wall; EXPRESSED IN: 7 plant structures; EXPRESSED DURING: 4 anthesis; CONTAINS InterPro DOMAIN/s: Protease-associated PA (InterPro:IPR003137); Proteinase inhibitor; propeptide (InterPro:IPR009020); Peptidase…	1	0.411781	0.0170858	2.21204	0.0368482	0.0715297	0.0686706	0.0969624	0.0369611	0.136067	0.163289	0.385044	0.769057
AT1G35230	arabinogalactan protein 5	arabinogalactan protein 5 (AGP5); BEST Arabidopsis thaliana protein match is: arabinogalactan protein 10 (TAIR:AT4G09030.1); Has 52009 Blast hits to 24079 proteins in 1500 species: Archae - 200; Bacteria - 14022; Metazoa - 11286; Fungi - 4612; Plants - 7669; Viruses - 1962; Other Eukaryotes - 12258 (source: NCBI BLink).	1	1.00349	0.0422103	2.21156	0.387541	0.752295	0.722225	1.22373	0.777458	2.32545	2.28259	2.55764	9.629
AT1G74590	glutathione S-transferase TAU 10	glutathione S-transferase TAU 10 (GSTU10); CONTAINS InterPro DOMAIN/s: Thioredoxin fold (InterPro:IPR012335); Glutathione S-transferase; C-terminal-like (InterPro:IPR010987); Glutathione S-transferase/chloride channel; C-terminal (InterPro:IPR017933); Glutathione S-transferase; N-terminal (InterPro:IPR004045); Thioredoxin-like fold (InterPro:IPR012336); BEST Arabidopsis thaliana protein match is:…	1	-1.22663	0.00127842	2.20955	1.02272	0.992653	1.2462	0.248418	0.710208	0.50838	3.93861	5.19201	12.8227
AT4G21680	NITRATE TRANSPORTER 1.8	NITRATE TRANSPORTER 1.8 (NRT1.8); FUNCTIONS IN: transporter activity; nitrate transmembrane transporter activity; INVOLVED IN: response to cadmium ion; oligopeptide transport; response to nitrate; LOCATED IN: plasma membrane; membrane; EXPRESSED IN: 9 plant structures; EXPRESSED DURING: LP.04 four leaves visible; 4 anthesis; petal differentiation and expansion stage; CONTAINS InterPro DOMAIN/s: O…	1	-0.70433	0.00347619	2.20709	2.85439	0.923489	3.05636	1.84482	1.18041	0.901465	5.70236	11.1541	24.6606
AT3G10320	Glycosyltransferase family 61 protein	Glycosyltransferase family 61 protein; FUNCTIONS IN: transferase activity; transferring glycosyl groups; INVOLVED IN: biological_process unknown; LOCATED IN: cellular_component unknown; EXPRESSED IN: 8 plant structures; EXPRESSED DURING: 4 anthesis; petal differentiation and expansion stage; CONTAINS InterPro DOMAIN/s: Glycosyltransferase AER61; uncharacterised (InterPro:IPR007657); BEST Arabidop…	1	-0.44684	0.00433627	2.18742	0.2447	0.207817	0.313517	0.160976	0.276131	0.141185	1.29113	1.24485	2.06716
AT3G58550	Bifunctional inhibitor/lipid-transfer protein/seed storage 2S albumin superfamily protein	Bifunctional inhibitor/lipid-transfer protein/seed storage 2S albumin superfamily protein; FUNCTIONS IN: lipid binding; INVOLVED IN: lipid transport; LOCATED IN: anchored to membrane; EXPRESSED IN: 8 plant structures; EXPRESSED DURING: 4 leaf senescence stage; petal differentiation and expansion stage; E expanded cotyledon stage; CONTAINS InterPro DOMAIN/s: Bifunctional inhibitor/plant lipid tran…	1	0.251672	0.00253503	2.18398	3.28774	11.3967	13.3482	9.5165	13.0735	7.26257	31.5826	33.7094	87.5233
AT5G25250	SPFH/Band 7/PHB domain-containing membrane-associated protein family	SPFH/Band 7/PHB domain-containing membrane-associated protein family; FUNCTIONS IN: molecular_function unknown; INVOLVED IN: biological_process unknown; LOCATED IN: plasma membrane; vacuole; EXPRESSED IN: cultured cell; CONTAINS InterPro DOMAIN/s: Band 7 protein (InterPro:IPR001107); BEST Arabidopsis thaliana protein match is: SPFH/Band 7/PHB domain-containing membrane-associated protein family (…	1	0.134275	0.00118614	2.18193	0.907243	0.495184	1.2919	1.05724	0.747519	1.04056	4.60645	4.63318	5.17112
AT3G46900	copper transporter 2	copper transporter 2 (COPT2); FUNCTIONS IN: copper ion transmembrane transporter activity; high affinity copper ion transmembrane transporter activity; INVOLVED IN: copper ion transport; high-affinity copper ion transport; LOCATED IN: anchored to plasma membrane; EXPRESSED IN: 13 plant structures; EXPRESSED DURING: 8 growth stages; CONTAINS InterPro DOMAIN/s: Ctr copper transporter (InterPro:IPR0…	1	0.0119938	0.00900088	2.17155	4.24483	15.1068	10.2839	4.76581	11.2123	13.454	53.8926	43.4224	51.1875
AT3G62090	phytochrome interacting factor 3-like 2	phytochrome interacting factor 3-like 2 (PIL2); FUNCTIONS IN: protein binding; sequence-specific DNA binding transcription factor activity; INVOLVED IN: red or far-red light signaling pathway; LOCATED IN: nucleus; EXPRESSED IN: stem; hypocotyl; root; CONTAINS InterPro DOMAIN/s: Helix-loop-helix DNA-binding domain (InterPro:IPR001092); Helix-loop-helix DNA-binding (InterPro:IPR011598); BEST Arabid…	1	-0.467865	1.13153e-09	2.14021	1.80599	2.26594	1.31343	1.94728	1.41388	0.772614	10.5507	9.3995	9.28093
AT5G39670	Calcium-binding EF-hand family protein	Calcium-binding EF-hand family protein; FUNCTIONS IN: calcium ion binding; INVOLVED IN: biological_process unknown; LOCATED IN: cellular_component unknown; EXPRESSED IN: 21 plant structures; EXPRESSED DURING: 13 growth stages; CONTAINS InterPro DOMAIN/s: EF-Hand 1; calcium-binding site (InterPro:IPR018247); EF-HAND 2 (InterPro:IPR018249); EF-hand-like domain (InterPro:IPR011992); Calcium-binding …	1	0.0816277	0.0348884	2.13045	0.756451	1.00954	1.32162	0.696684	0.948461	1.92039	2.87747	4.78431	13.1565
AT2G39210	Major facilitator superfamily protein	Major facilitator superfamily protein; FUNCTIONS IN: molecular_function unknown; INVOLVED IN: transmembrane transport; LOCATED IN: cellular_component unknown; EXPRESSED IN: 22 plant structures; EXPRESSED DURING: 13 growth stages; CONTAINS InterPro DOMAIN/s: Nodulin-like (InterPro:IPR010658); Major facilitator superfamily MFS-1 (InterPro:IPR011701); Major facilitator superfamily; general substrate…	1	0.31691	0.00133376	2.122	2.69253	0.831527	2.16679	2.57641	1.20308	3.23132	6.99229	10.5003	10.8013
AT1G79680	WALL ASSOCIATED KINASE (WAK)-LIKE 10	WALL ASSOCIATED KINASE (WAK)-LIKE 10 (WAKL10); FUNCTIONS IN: kinase activity; INVOLVED IN: protein amino acid phosphorylation; LOCATED IN: endomembrane system; integral to membrane; EXPRESSED IN: 10 plant structures; EXPRESSED DURING: 8 growth stages; CONTAINS InterPro DOMAIN/s: Wall-associated kinase (InterPro:IPR013695); EGF-like calcium-binding; conserved site (InterPro:IPR018097); Protein kin…	1	0.339646	0.0168114	2.11431	0.167702	0.0361715	0.138903	0.156904	0.0747626	0.172017	0.457293	0.655868	0.574091
AT4G10960	UDP-D-glucose/UDP-D-galactose 4-epimerase 5	UDP-D-glucose/UDP-D-galactose 4-epimerase 5 (UGE5); FUNCTIONS IN: UDP-glucose 4-epimerase activity; protein dimerization activity; INVOLVED IN: response to stress; LOCATED IN: endomembrane system; EXPRESSED IN: male gametophyte; root; guard cell; leaf; pollen tube; EXPRESSED DURING: L mature pollen stage; M germinated pollen stage; CONTAINS InterPro DOMAIN/s: NAD-dependent epimerase/dehydratase (…	1	-0.379548	0.00133279	2.11371	1.00978	0.668243	1.9246	0.579738	0.966833	1.10167	3.51444	7.16906	8.53037
AT5G24090	chitinase A	chitinase A (CHIA); FUNCTIONS IN: cation binding; hydrolase activity; hydrolyzing O-glycosyl compounds; catalytic activity; INVOLVED IN: response to salt stress; response to cold; cellular response to water deprivation; response to wounding; response to light intensity; LOCATED IN: endomembrane system; EXPRESSED IN: 20 plant structures; EXPRESSED DURING: 13 growth stages; CONTAINS InterPro DOMAIN…	1	0.249461	0.00822325	2.10956	0.27701	0.860371	0.464615	0.408198	0.61129	0.818318	1.19648	2.4985	6.55233
AT2G47000	ATP binding cassette subfamily B4	ATP binding cassette subfamily B4 (ABCB4); FUNCTIONS IN: xenobiotic-transporting ATPase activity; ATPase activity; coupled to transmembrane movement of substances; INVOLVED IN: in 8 processes; LOCATED IN: plasma membrane; membrane; EXPRESSED IN: 14 plant structures; EXPRESSED DURING: 4 anthesis; petal differentiation and expansion stage; CONTAINS InterPro DOMAIN/s: ATPase; AAA+ type; core (InterP…	1	0.582813	0.00199163	2.10789	0.730423	1.34492	1.28115	1.6733	1.57307	1.71549	3.10007	4.41884	14.476
AT2G18690	transmembrane protein	unknown protein; FUNCTIONS IN: molecular_function unknown; INVOLVED IN: biological_process unknown; LOCATED IN: membrane; EXPRESSED IN: 17 plant structures; EXPRESSED DURING: 9 growth stages; CONTAINS InterPro DOMAIN/s: Protein of unknown function DUF975 (InterPro:IPR010380); BEST Arabidopsis thaliana protein match is: unknown protein (TAIR:AT2G18680.1); Has 213 Blast hits to 211 proteins in 20 s…	1	-0.421219	0.00193353	2.10624	0.91953	0.842912	1.90405	1.0754	0.66614	0.896031	3.81123	6.06859	10.4081
AT5G03545	At4 / IPS2 (RJ)	unknown protein; INDUCED BY PI STARVATION 2 (IPS2) / At4; Has 7 Blast hits to 7 proteins in 2 species: Archae - 0; Bacteria - 0; Metazoa - 0; Fungi - 0; Plants - 7; Viruses - 0; Other Eukaryotes - 0 (source: NCBI BLink).	1	0.794094	0.000887318	2.10564	14.3961	49.5401	35.3651	34.4381	63.0118	66.4494	109.202	190.019	199.006
AT4G21903	MATE efflux family protein	MATE efflux family protein; FUNCTIONS IN: antiporter activity; drug transmembrane transporter activity; INVOLVED IN: drug transmembrane transport; transmembrane transport; LOCATED IN: membrane; CONTAINS InterPro DOMAIN/s: Multi antimicrobial extrusion protein MatE (InterPro:IPR002528); BEST Arabidopsis thaliana protein match is: MATE efflux family protein (TAIR:AT4G21910.3); Has 30201 Blast hits …	1	-0.111715	0.0270655	2.10094	0.174179	0.0845291	0.189351	0.122223	0.23295	0.0803975	0.398962	1.24532	1.0675
AT2G32830	phosphate transporter 1;5; PHT1;5 (RJ)	phosphate transporter 1;5 (PHT1;5); FUNCTIONS IN: phosphate transmembrane transporter activity; inorganic phosphate transmembrane transporter activity; INVOLVED IN: transport; phosphate transport; transmembrane transport; LOCATED IN: integral to membrane; EXPRESSED IN: stem; stamen; EXPRESSED DURING: 4 anthesis; CONTAINS InterPro DOMAIN/s: Major facilitator superfamily (InterPro:IPR020846); Gener…	1	-0.569156	0.00625833	2.10054	0.137537	0.293684	0.333209	0.115812	0.137958	0.253936	0.837082	1.42206	1.96836
AT2G15480	UDP-glucosyl transferase 73B5	UDP-glucosyl transferase 73B5 (UGT73B5); FUNCTIONS IN: quercetin 3-O-glucosyltransferase activity; UDP-glycosyltransferase activity; UDP-glucosyltransferase activity; transferase activity; transferring glycosyl groups; INVOLVED IN: response to other organism; LOCATED IN: endomembrane system; EXPRESSED IN: 9 plant structures; EXPRESSED DURING: L mature pollen stage; M germinated pollen stage; LP.0…	1	0.128299	1.34131e-09	2.0926	1.43035	2.50961	2.62856	2.44422	2.31863	2.31579	10.2051	13.5524	10.468
AT4G21120	amino acid transporter 1	amino acid transporter 1 (AAT1); FUNCTIONS IN: arginine transmembrane transporter activity; L-lysine transmembrane transporter activity; cationic amino acid transmembrane transporter activity; L-glutamate transmembrane transporter activity; INVOLVED IN: basic amino acid transport; L-arginine import; L-glutamate import; LOCATED IN: plasma membrane; membrane; EXPRESSED IN: 13 plant structures; EXPR…	1	0.431956	0.000100805	2.08749	0.29762	0.264797	0.369765	0.365474	0.373165	0.572397	1.36341	1.3913	2.48958
AT4G10500	2-oxoglutarate (2OG) and Fe(II)-dependent oxygenase superfamily protein	2-oxoglutarate (2OG) and Fe(II)-dependent oxygenase superfamily protein; FUNCTIONS IN: oxidoreductase activity; acting on paired donors; with incorporation or reduction of molecular oxygen; 2-oxoglutarate as one donor; and incorporation of one atom each of oxygen into both donors; oxidoreductase activity; INVOLVED IN: secondary metabolic process; EXPRESSED IN: 12 plant structures; EXPRESSED DURIN…	1	0.459672	0.0416146	2.08727	0.18489	0.4935	0.516845	0.291913	0.6491	0.725404	0.771369	1.88116	5.55857
AT5G05250	hypothetical protein	unknown protein; BEST Arabidopsis thaliana protein match is: unknown protein (TAIR:AT3G56360.1); Has 30201 Blast hits to 17322 proteins in 780 species: Archae - 12; Bacteria - 1396; Metazoa - 17338; Fungi - 3422; Plants - 5037; Viruses - 0; Other Eukaryotes - 2996 (source: NCBI BLink).	1	-0.465531	1.40879e-05	2.08631	15.0245	19.7856	14.8441	11.8408	18.5542	8.08501	128.441	87.9454	58.528
AT4G01700	Chitinase family protein	Chitinase family protein; FUNCTIONS IN: chitinase activity; INVOLVED IN: carbohydrate metabolic process; cell wall macromolecule catabolic process; LOCATED IN: cell wall; EXPRESSED IN: 18 plant structures; EXPRESSED DURING: 13 growth stages; CONTAINS InterPro DOMAIN/s: Glycoside hydrolase; family 19 (InterPro:IPR016283); Glycoside hydrolase; family 19; catalytic (InterPro:IPR000726); BEST Arabido…	1	0.176483	0.000894051	2.08401	1.527	2.72707	1.65052	1.54297	1.89928	3.60873	5.63618	10.8839	17.1794
AT2G45570	cytochrome P450; family 76; subfamily C; polypeptide 2	cytochrome P450; family 76; subfamily C; polypeptide 2 (CYP76C2); FUNCTIONS IN: electron carrier activity; monooxygenase activity; iron ion binding; oxygen binding; heme binding; INVOLVED IN: oxidation reduction; EXPRESSED IN: stem; sepal; male gametophyte; carpel; stamen; EXPRESSED DURING: 4 anthesis; CONTAINS InterPro DOMAIN/s: Cytochrome P450 (InterPro:IPR001128); Cytochrome P450; E-class; gro…	1	-1.93961	0.0227339	2.08303	0.821935	0.199541	0.27376	0.185386	0.058921	0.0541983	1.67134	1.90503	2.30725
AT1G73220	organic cation/carnitine transporter1	organic cation/carnitine transporter1 (1-Oct); FUNCTIONS IN: carnitine transporter activity; carbohydrate transmembrane transporter activity; transporter activity; INVOLVED IN: transport; transmembrane transport; LOCATED IN: plasma membrane; membrane; EXPRESSED IN: 20 plant structures; EXPRESSED DURING: 4 anthesis; C globular stage; petal differentiation and expansion stage; CONTAINS InterPro DOM…	1	-0.860416	0.0204413	2.07922	0.415223	0.134338	0.438494	0.116546	0.166598	0.204435	1.27716	0.730755	4.29178
AT2G29750	UDP-glucosyl transferase 71C1	UDP-glucosyl transferase 71C1 (UGT71C1); FUNCTIONS IN: quercetin 3'-O-glucosyltransferase activity; UDP-glycosyltransferase activity; quercetin 7-O-glucosyltransferase activity; UDP-glucosyltransferase activity; transferase activity; transferring glycosyl groups; INVOLVED IN: metabolic process; LOCATED IN: cellular_component unknown; EXPRESSED IN: inflorescence meristem; hypocotyl; root; CONTAINS…	1	0.701329	0.0446269	2.07897	0.189264	1.34713	1.08754	0.896455	1.13907	1.31041	2.38433	2.46347	7.4927
AT1G20490	AMP-dependent synthetase and ligase family protein	AMP-dependent synthetase and ligase family protein; FUNCTIONS IN: 4-coumarate-CoA ligase activity; INVOLVED IN: phenylpropanoid metabolic process; metabolic process; EXPRESSED IN: 15 plant structures; EXPRESSED DURING: 4 anthesis; C globular stage; petal differentiation and expansion stage; D bilateral stage; CONTAINS InterPro DOMAIN/s: AMP-binding; conserved site (InterPro:IPR020845); AMP-depend…	1	0.914247	5.45706e-06	2.07735	0.721436	0.433473	0.576203	1.15711	1.17162	0.983143	2.56301	2.60734	4.19959
AT4G10380	NOD26-like intrinsic protein 5;1	NOD26-like intrinsic protein 5;1 (NIP5;1); CONTAINS InterPro DOMAIN/s: Major intrinsic protein; conserved site (InterPro:IPR022357); Major intrinsic protein (InterPro:IPR000425); BEST Arabidopsis thaliana protein match is: NOD26-like intrinsic protein 6;1 (TAIR:AT1G80760.1); Has 10572 Blast hits to 10477 proteins in 2169 species: Archae - 110; Bacteria - 5205; Metazoa - 1362; Fungi - 448; Plants …	1	0.128698	9.98068e-05	2.07022	1.75801	3.62594	3.83934	2.94909	4.84934	2.38366	10.4624	11.9648	28.7743
AT4G33050	calmodulin-binding family protein	embryo sac development arrest 39 (EDA39); CONTAINS InterPro DOMAIN/s: IQ calmodulin-binding region (InterPro:IPR000048); BEST Arabidopsis thaliana protein match is: calmodulin-binding family protein (TAIR:AT2G26190.1); Has 290 Blast hits to 243 proteins in 49 species: Archae - 0; Bacteria - 2; Metazoa - 0; Fungi - 98; Plants - 184; Viruses - 0; Other Eukaryotes - 6 (source: NCBI BLink).	1	0.159448	1.46555e-06	2.06356	6.62659	5.06823	6.94698	7.81188	5.07823	8.71117	31.8486	25.7152	40.7007
AT3G04420	NAC domain containing protein 48	NAC domain containing protein 48 (NAC048); FUNCTIONS IN: sequence-specific DNA binding transcription factor activity; INVOLVED IN: multicellular organismal development; regulation of transcription; LOCATED IN: cellular_component unknown; EXPRESSED IN: stem; CONTAINS InterPro DOMAIN/s: No apical meristem (NAM) protein (InterPro:IPR003441); BEST Arabidopsis thaliana protein match is: NAC domain con…	1	-0.0798851	0.000314239	2.05751	0.663489	0.643983	0.529922	0.64848	0.71306	0.437504	3.58224	2.86708	3.34416
AT5G62480	glutathione S-transferase tau 9	glutathione S-transferase tau 9 (GSTU9); CONTAINS InterPro DOMAIN/s: Thioredoxin fold (InterPro:IPR012335); Glutathione S-transferase; C-terminal (InterPro:IPR004046); Glutathione S-transferase; C-terminal-like (InterPro:IPR010987); Glutathione S-transferase/chloride channel; C-terminal (InterPro:IPR017933); Glutathione S-transferase; N-terminal (InterPro:IPR004045); Thioredoxin-like fold (InterP…	1	0.279966	0.0400627	2.05362	0.450406	0.655746	0.699484	0.790133	0.527084	0.970191	1.47381	2.47711	8.87815
AT1G07620	GTP-binding protein Obg/CgtA	ATOBGM; FUNCTIONS IN: magnesium ion binding; GTP binding; GTPase activity; INVOLVED IN: biological_process unknown; LOCATED IN: cellular_component unknown; CONTAINS InterPro DOMAIN/s: GTP-binding protein Obg/CgtA (InterPro:IPR014100); BEST Arabidopsis thaliana protein match is: Protein of unknown function (DUF3741) (TAIR:AT5G02390.1); Has 561 Blast hits to 511 proteins in 87 species: Archae - 0; …	1	-0.142204	9.14403e-06	2.04759	0.485939	0.39718	0.643452	0.56532	0.384811	0.448598	2.00852	3.06637	2.92313
AT1G68620	alpha/beta-Hydrolases superfamily protein	alpha/beta-Hydrolases superfamily protein; FUNCTIONS IN: hydrolase activity; INVOLVED IN: metabolic process; LOCATED IN: cellular_component unknown; EXPRESSED IN: 11 plant structures; EXPRESSED DURING: LP.06 six leaves visible; LP.04 four leaves visible; 4 anthesis; C globular stage; petal differentiation and expansion stage; CONTAINS InterPro DOMAIN/s: Lipase; GDXG; active site (InterPro:IPR0021…	1	0.239168	0.0109994	2.03729	0.193771	0.329129	0.270835	0.356922	0.485911	0.178881	1.37906	1.27882	1.58878
AT5G44380	FAD-binding Berberine family protein	FAD-binding Berberine family protein; FUNCTIONS IN: electron carrier activity; oxidoreductase activity; FAD binding; catalytic activity; INVOLVED IN: response to oxidative stress; LOCATED IN: cell wall; EXPRESSED IN: shoot apex; hypocotyl; sepal; root; stamen; EXPRESSED DURING: 4 anthesis; CONTAINS InterPro DOMAIN/s: FAD-linked oxidase; FAD-binding; subdomain 2 (InterPro:IPR016168); FAD-binding; …	1	0.117865	0.0351918	2.03475	1.95787	4.46696	4.28842	4.44272	3.59618	3.19234	5.41642	17.2564	54.155
AT1G73330	drought-repressed 4	drought-repressed 4 (DR4); FUNCTIONS IN: peptidase inhibitor activity; INVOLVED IN: response to water deprivation; LOCATED IN: endomembrane system; EXPRESSED IN: 11 plant structures; EXPRESSED DURING: LP.06 six leaves visible; LP.04 four leaves visible; 4 leaf senescence stage; petal differentiation and expansion stage; CONTAINS InterPro DOMAIN/s: Proteinase inhibitor I3; Kunitz legume (InterPro:…	1	0.257671	1.32591e-07	2.02353	68.9055	138.897	152.395	167.821	164.781	95.7951	463.186	547.209	753.847
AT5G41160	purine permease 12	purine permease 12 (PUP12); CONTAINS InterPro DOMAIN/s: Protein of unknown function DUF250 (InterPro:IPR004853); BEST Arabidopsis thaliana protein match is: Drug/metabolite transporter superfamily protein (TAIR:AT4G08700.1); Has 1807 Blast hits to 1807 proteins in 277 species: Archae - 0; Bacteria - 0; Metazoa - 736; Fungi - 347; Plants - 385; Viruses - 0; Other Eukaryotes - 339 (source: NCBI BLi…	1	0.924579	0.043526	2.02152	0.131703	0.127831	0.163629	0.323461	0.264214	0.283694	0.561973	0.82091	1.04715
AT5G42830	HXXXD-type acyl-transferase family protein	HXXXD-type acyl-transferase family protein; FUNCTIONS IN: transferase activity; transferring acyl groups other than amino-acyl groups; transferase activity; INVOLVED IN: biological_process unknown; LOCATED IN: cellular_component unknown; EXPRESSED IN: 17 plant structures; EXPRESSED DURING: 12 growth stages; CONTAINS InterPro DOMAIN/s: Transferase (InterPro:IPR003480); BEST Arabidopsis thaliana pr…	1	0.338531	0.0140314	2.01295	0.477206	0.397008	0.730518	0.681678	0.615431	0.72374	1.13767	2.17459	7.62226
AT3G54150	S-adenosyl-L-methionine-dependent methyltransferases superfamily protein	S-adenosyl-L-methionine-dependent methyltransferases superfamily protein; FUNCTIONS IN: methyltransferase activity; INVOLVED IN: metabolic process; LOCATED IN: cellular_component unknown; EXPRESSED IN: 17 plant structures; EXPRESSED DURING: 9 growth stages; CONTAINS InterPro DOMAIN/s: Methyltransferase type 11 (InterPro:IPR013216); BEST Arabidopsis thaliana protein match is: S-adenosyl-L-methioni…	1	-0.636183	0.00120428	2.01239	0.865074	0.444516	0.616414	0.589175	0.204171	0.516742	2.84733	3.4703	3.33789
AT5G38010	UDP-Glycosyltransferase superfamily protein	UDP-Glycosyltransferase superfamily protein; FUNCTIONS IN: UDP-glycosyltransferase activity; transferase activity; transferring glycosyl groups; INVOLVED IN: metabolic process; LOCATED IN: cellular_component unknown; CONTAINS InterPro DOMAIN/s: UDP-glucuronosyl/UDP-glucosyltransferase (InterPro:IPR002213); BEST Arabidopsis thaliana protein match is: UDP-Glycosyltransferase superfamily protein (TA…	1	0.518243	2.01454e-05	2.00629	0.541158	0.941233	0.595581	0.629169	1.50125	1.02091	2.15671	3.75947	4.96818
AT3G48020	hypothetical protein	unknown protein; FUNCTIONS IN: molecular_function unknown; INVOLVED IN: biological_process unknown; LOCATED IN: chloroplast; EXPRESSED IN: 11 plant structures; EXPRESSED DURING: LP.04 four leaves visible; 4 anthesis; BEST Arabidopsis thaliana protein match is: unknown protein (TAIR:AT5G62865.1); Has 82 Blast hits to 82 proteins in 12 species: Archae - 0; Bacteria - 0; Metazoa - 0; Fungi - 0; Plan…	1	-0.575912	0.0331539	1.99601	0.564624	2.55744	1.57836	1.3867	0.566354	0.868728	6.09692	6.00353	9.16551
AT1G10970	zinc transporter 4 precursor	zinc transporter 4 precursor (ZIP4); CONTAINS InterPro DOMAIN/s: Zinc/iron permease; fungal/plant (InterPro:IPR004698); Zinc/iron permease (InterPro:IPR003689); BEST Arabidopsis thaliana protein match is: iron regulated transporter 3 (TAIR:AT1G60960.1); Has 2241 Blast hits to 2085 proteins in 351 species: Archae - 0; Bacteria - 278; Metazoa - 580; Fungi - 588; Plants - 521; Viruses - 0; Other Euk…	1	-0.0655649	2.22489e-19	1.98706	5.94704	6.43188	5.9373	6.48318	6.17831	5.25478	20.8498	36.3516	36.6029
AT2G04050	MATE efflux family protein	MATE efflux family protein; FUNCTIONS IN: antiporter activity; drug transmembrane transporter activity; transporter activity; INVOLVED IN: drug transmembrane transport; transmembrane transport; LOCATED IN: membrane; EXPRESSED IN: stem; leaf whorl; stamen; EXPRESSED DURING: 4 anthesis; petal differentiation and expansion stage; CONTAINS InterPro DOMAIN/s: MATE family transporter related protein (I…	1	0.0786537	0.000908104	1.98016	0.474931	0.433852	0.238006	0.772945	0.224182	0.353697	1.34772	1.89699	2.50682
AT2G18370	Bifunctional inhibitor/lipid-transfer protein/seed storage 2S albumin superfamily protein	Bifunctional inhibitor/lipid-transfer protein/seed storage 2S albumin superfamily protein; FUNCTIONS IN: lipid binding; INVOLVED IN: lipid transport; LOCATED IN: endomembrane system; EXPRESSED IN: leaf whorl; embryo; hypocotyl; male gametophyte; root; EXPRESSED DURING: C globular stage; CONTAINS InterPro DOMAIN/s: Bifunctional inhibitor/plant lipid transfer protein/seed storage (InterPro:IPR01614…	1	0.211037	0.0102376	1.9797	3.88179	11.8053	13.7448	11.4403	10.1236	9.07821	30.4846	27.3264	93.6192
AT4G20240	cytochrome P450; family 71; subfamily A; polypeptide 27	cytochrome P450; family 71; subfamily A; polypeptide 27 (CYP71A27); FUNCTIONS IN: electron carrier activity; monooxygenase activity; iron ion binding; oxygen binding; heme binding; INVOLVED IN: oxidation reduction; CONTAINS InterPro DOMAIN/s: Cytochrome P450 (InterPro:IPR001128); Cytochrome P450; E-class; group I (InterPro:IPR002401); BEST Arabidopsis thaliana protein match is: cytochrome P450; f…	1	0.586754	0.00752443	1.97667	0.441971	1.38593	0.855341	0.894619	1.63689	1.31818	2.50306	3.81436	6.82535
AT1G77520	O-methyltransferase family protein	O-methyltransferase family protein; CONTAINS InterPro DOMAIN/s: Winged helix-turn-helix transcription repressor DNA-binding (InterPro:IPR011991); Plant methyltransferase dimerisation (InterPro:IPR012967); O-methyltransferase; family 2 (InterPro:IPR001077); O-methyltransferase; COMT; eukaryota (InterPro:IPR016461); BEST Arabidopsis thaliana protein match is: O-methyltransferase family protein (TAI…	1	0.10099	2.85378e-06	1.97198	0.996886	1.77389	1.70046	1.46827	1.90206	1.41675	5.65967	5.65316	11.3772
AT4G26220	S-adenosyl-L-methionine-dependent methyltransferases superfamily protein	S-adenosyl-L-methionine-dependent methyltransferases superfamily protein; FUNCTIONS IN: O-methyltransferase activity; LOCATED IN: cytosol; EXPRESSED IN: shoot; inflorescence meristem; root; flower; EXPRESSED DURING: petal differentiation and expansion stage; seed development stages; CONTAINS InterPro DOMAIN/s: O-methyltransferase; family 3 (InterPro:IPR002935); BEST Arabidopsis thaliana protein m…	1	0.983814	0.034326	1.9696	0.236013	0.610864	0.586447	0.579641	1.10477	1.23464	1.08119	1.73067	6.33318
AT1G30220	inositol transporter 2	inositol transporter 2 (INT2); CONTAINS InterPro DOMAIN/s: Sugar transporter; conserved site (InterPro:IPR005829); Major facilitator superfamily (InterPro:IPR020846); General substrate transporter (InterPro:IPR005828); Sugar/inositol transporter (InterPro:IPR003663); Major facilitator superfamily; general substrate transporter (InterPro:IPR016196); BEST Arabidopsis thaliana protein match is: inos…	1	-0.619065	3.86671e-05	1.96808	0.458574	0.618183	0.664691	0.321785	0.587751	0.282224	2.97606	4.00722	1.9243
AT2G39330	jacalin-related lectin 23	jacalin-related lectin 23 (JAL23); FUNCTIONS IN: molecular_function unknown; INVOLVED IN: biological_process unknown; LOCATED IN: vacuole; EXPRESSED IN: 24 plant structures; EXPRESSED DURING: 14 growth stages; CONTAINS InterPro DOMAIN/s: Mannose-binding lectin (InterPro:IPR001229); BEST Arabidopsis thaliana protein match is: jacalin-related lectin 22 (TAIR:AT2G39310.3); Has 1977 Blast hits to 736…	1	0.877998	0.000738519	1.96489	17.1426	8.12564	4.42883	24.748	14.3233	11.5105	51.3469	39.5827	35.3105
AT3G44300	nitrilase 2	nitrilase 2 (NIT2); FUNCTIONS IN: indole-3-acetonitrile nitrilase activity; nitrilase activity; indole-3-acetonitrile nitrile hydratase activity; INVOLVED IN: response to cadmium ion; indoleacetic acid biosynthetic process; response to bacterium; LOCATED IN: cellular_component unknown; EXPRESSED IN: cotyledon; cultured cell; CONTAINS InterPro DOMAIN/s: Nitrilase/cyanide hydratase and apolipoprote…	1	-0.756177	0.00424022	1.96402	24.4511	11.4353	21.1603	15.7007	8.63642	9.60046	59.9524	55.912	204.679
AT3G46280	protein kinase-related	protein kinase-related; FUNCTIONS IN: molecular_function unknown; INVOLVED IN: biological_process unknown; LOCATED IN: endomembrane system; EXPRESSED IN: 6 plant structures; EXPRESSED DURING: 4 anthesis; petal differentiation and expansion stage; BEST Arabidopsis thaliana protein match is: receptor protein kinase-related (TAIR:AT3G46270.1); Has 639 Blast hits to 634 proteins in 40 species: Archae…	1	0.234174	0.00860797	1.95885	0.452503	0.847027	0.511997	0.442267	1.03746	0.74595	2.28447	1.52874	6.77796
AT4G11650	osmotin 34	osmotin 34 (OSM34); INVOLVED IN: defense response to fungus; incompatible interaction; response to salt stress; defense response to bacterium; incompatible interaction; response to other organism; LOCATED IN: endomembrane system; EXPRESSED IN: 6 plant structures; EXPRESSED DURING: 4 anthesis; CONTAINS InterPro DOMAIN/s: Thaumatin; conserved site (InterPro:IPR017949); Thaumatin; pathogenesis-relat…	1	0.609424	0.00420649	1.95482	5.94435	11.5392	15.7963	15.9123	16.4155	15.7175	37.5332	35.4368	93.1393
AT3G25882	NIM1-interacting 2	NIM1-interacting 2 (NIMIN-2); Has 7 Blast hits to 7 proteins in 3 species: Archae - 0; Bacteria - 0; Metazoa - 0; Fungi - 0; Plants - 7; Viruses - 0; Other Eukaryotes - 0 (source: NCBI BLink).	1	0.156454	0.00581756	1.9522	1.61969	1.57208	1.72484	2.19192	1.16047	2.56326	5.90564	10.4349	9.19852
AT4G14365	XB3 ortholog 4 in Arabidopsis thaliana	XB3 ortholog 4 in Arabidopsis thaliana (XBAT34); FUNCTIONS IN: zinc ion binding; EXPRESSED IN: 22 plant structures; EXPRESSED DURING: 13 growth stages; CONTAINS InterPro DOMAIN/s: Zinc finger; RING-type (InterPro:IPR001841); Ankyrin repeat-containing domain (InterPro:IPR020683); Ankyrin repeat (InterPro:IPR002110); BEST Arabidopsis thaliana protein match is: XB3 ortholog 5 in Arabidopsis thaliana…	1	0.397516	0.0311586	1.9518	1.89924	2.78559	4.40465	3.42063	2.66709	6.23397	8.1205	10.7703	30.4948
AT1G60680	NAD(P)-linked oxidoreductase superfamily protein	NAD(P)-linked oxidoreductase superfamily protein; FUNCTIONS IN: oxidoreductase activity; aldo-keto reductase activity; INVOLVED IN: oxidation reduction; EXPRESSED IN: hypocotyl; root; CONTAINS InterPro DOMAIN/s: Aldo/keto reductase (InterPro:IPR001395); Aldo/keto reductase subgroup (InterPro:IPR020471); BEST Arabidopsis thaliana protein match is: NAD(P)-linked oxidoreductase superfamily protein (…	1	0.282985	0.0303839	1.94671	0.2803	1.45098	0.827085	0.590066	1.45265	0.776284	1.83439	2.88648	7.70731
AT4G18360	Aldolase-type TIM barrel family protein	Aldolase-type TIM barrel family protein; FUNCTIONS IN: glycolate oxidase activity; oxidoreductase activity; FMN binding; catalytic activity; INVOLVED IN: oxidation reduction; metabolic process; LOCATED IN: peroxisome; EXPRESSED IN: 12 plant structures; EXPRESSED DURING: 4 anthesis; F mature embryo stage; petal differentiation and expansion stage; E expanded cotyledon stage; D bilateral stage; CON…	1	-0.141587	3.0771e-07	1.93493	2.16605	2.73308	2.94677	2.09751	2.73758	2.39953	8.12251	10.5308	22.5607
AT1G11700	Protein of unknown function; DUF584	Protein of unknown function; DUF584; FUNCTIONS IN: molecular_function unknown; INVOLVED IN: biological_process unknown; LOCATED IN: chloroplast; EXPRESSED IN: 21 plant structures; EXPRESSED DURING: 11 growth stages; CONTAINS InterPro DOMAIN/s: Protein of unknown function DUF584 (InterPro:IPR007608); BEST Arabidopsis thaliana protein match is: Protein of unknown function; DUF584 (TAIR:AT1G61930.1)…	1	0.191391	1.81343e-05	1.92114	3.07946	6.7891	2.57611	3.1901	6.57186	4.08559	18.7378	16.7377	18.6663
AT1G67810	sulfur E2	sulfur E2 (SUFE2); CONTAINS InterPro DOMAIN/s: Fe-S metabolism associated SufE (InterPro:IPR003808); BEST Arabidopsis thaliana protein match is: quinolinate synthase (TAIR:AT5G50210.1); Has 2361 Blast hits to 2361 proteins in 734 species: Archae - 2; Bacteria - 1651; Metazoa - 0; Fungi - 0; Plants - 86; Viruses - 0; Other Eukaryotes - 622 (source: NCBI BLink).	1	0.238605	0.000641559	1.91696	0.748598	1.71739	1.9024	1.50426	2.18441	1.31932	4.81002	8.08445	6.96653
AT5G53450	OBP3-responsive gene 1	OBP3-responsive gene 1 (ORG1); FUNCTIONS IN: structural molecule activity; protein kinase activity; kinase activity; ATP binding; INVOLVED IN: protein amino acid phosphorylation; LOCATED IN: chloroplast; EXPRESSED IN: 23 plant structures; EXPRESSED DURING: 13 growth stages; CONTAINS InterPro DOMAIN/s: Protein kinase; catalytic domain (InterPro:IPR000719); Serine/threonine-protein kinase PLK4 (Int…	1	-0.237783	1.10853e-10	1.91686	27.6042	31.4229	41.3406	31.269	32.3652	22.9608	195.198	151.195	127.475
AT4G17470	alpha/beta-Hydrolases superfamily protein	alpha/beta-Hydrolases superfamily protein; FUNCTIONS IN: palmitoyl-(protein) hydrolase activity; INVOLVED IN: protein modification process; LOCATED IN: endomembrane system; EXPRESSED IN: 11 plant structures; EXPRESSED DURING: LP.06 six leaves visible; LP.04 four leaves visible; C globular stage; petal differentiation and expansion stage; CONTAINS InterPro DOMAIN/s: Palmitoyl protein thioesterase …	1	0.532672	0.0384941	1.91555	13.5081	3.88083	2.51737	12.1138	10.2434	3.44174	18.4582	39.4037	19.2247
AT1G52040	myrosinase-binding protein 1	myrosinase-binding protein 1 (MBP1); INVOLVED IN: defense response; LOCATED IN: nucleus; vacuole; EXPRESSED IN: vascular tissue; fruit; flower; leaf; EXPRESSED DURING: seedling growth; seed development stages; CONTAINS InterPro DOMAIN/s: Mannose-binding lectin (InterPro:IPR001229); BEST Arabidopsis thaliana protein match is: myrosinase-binding protein 2 (TAIR:AT1G52030.1); Has 2157 Blast hits to …	1	0.541707	9.15055e-05	1.91238	25.501	11.5216	8.74742	31.2436	20.6422	13.078	65.8901	68.5962	59.2218
AT4G23220	cysteine-rich RLK (RECEPTOR-like protein kinase) 14	cysteine-rich RLK (RECEPTOR-like protein kinase) 14 (CRK14); FUNCTIONS IN: kinase activity; INVOLVED IN: protein amino acid phosphorylation; LOCATED IN: cellular_component unknown; EXPRESSED IN: 14 plant structures; EXPRESSED DURING: 9 growth stages; CONTAINS InterPro DOMAIN/s: Protein kinase; ATP binding site (InterPro:IPR017441); Serine/threonine-protein kinase domain (InterPro:IPR002290); Prot…	1	0.133032	0.00930482	1.90236	0.619456	0.579771	0.989506	0.582156	0.599163	1.42964	2.1066	3.62584	4.88122
AT2G19900	NADP-malic enzyme 1	NADP-malic enzyme 1 (NADP-ME1); FUNCTIONS IN: malate dehydrogenase (oxaloacetate-decarboxylating) (NADP+) activity; oxidoreductase activity; acting on NADH or NADPH; NAD or NADP as acceptor; malic enzyme activity; INVOLVED IN: malate metabolic process; protein homooligomerization; LOCATED IN: cytosol; EXPRESSED IN: embryo; sperm cell; root; stamen; seed; EXPRESSED DURING: 4 anthesis; D bilateral …	1	-0.95248	0.00688064	1.89216	0.457685	0.246794	0.56863	0.321161	0.229544	0.117365	2.34628	1.17466	2.47653
AT3G47420	phosphate starvation-induced gene 3; G3PP1 (RJ)	phosphate starvation-induced gene 3 (PS3); G3PP1; FUNCTIONS IN: sugar:hydrogen symporter activity; INVOLVED IN: carbohydrate transport; transmembrane transport; EXPRESSED IN: 22 plant structures; EXPRESSED DURING: 13 growth stages; CONTAINS InterPro DOMAIN/s: Major facilitator superfamily (InterPro:IPR020846); Major facilitator superfamily MFS-1 (InterPro:IPR011701); Major facilitator superfamily…	1	0.0829078	0.000662988	1.88762	5.44336	18.9087	8.06205	7.35785	14.5984	9.75924	30.0923	51.4916	53.0171
AT3G04720	pathogenesis-related 4	pathogenesis-related 4 (PR4); FUNCTIONS IN: chitin binding; INVOLVED IN: in 6 processes; LOCATED IN: endomembrane system; EXPRESSED IN: 20 plant structures; EXPRESSED DURING: 10 growth stages; CONTAINS InterPro DOMAIN/s: Barwin (InterPro:IPR001153); Glycoside hydrolase; family 19; catalytic (InterPro:IPR000726); Barwin-related endoglucanase (InterPro:IPR009009); Chitin-binding; type 1; conserved …	1	0.0705174	0.00162132	1.88721	42.4644	45.2074	49.9813	40.5561	50.0374	58.1831	209.919	128.719	350.688
AT1G32900	UDP-Glycosyltransferase superfamily protein	UDP-Glycosyltransferase superfamily protein; FUNCTIONS IN: protein binding; transferase activity; transferring glycosyl groups; INVOLVED IN: biosynthetic process; glucan biosynthetic process; LOCATED IN: chloroplast; EXPRESSED IN: 21 plant structures; EXPRESSED DURING: 13 growth stages; CONTAINS InterPro DOMAIN/s: Glycogen/starch synthases; ADP-glucose type (InterPro:IPR011835); Starch synthase; …	1	-0.0298642	0.0292382	1.88301	12.6865	27.0103	29.2057	12.3145	23.7122	34.2239	38.7792	184.453	136.876
AT5G55170	small ubiquitin-like modifier 3	small ubiquitin-like modifier 3 (SUMO3); CONTAINS InterPro DOMAIN/s: Ubiquitin supergroup (InterPro:IPR019955); BEST Arabidopsis thaliana protein match is: small ubiquitin-like modifier 2 (TAIR:AT5G55160.1); Has 1807 Blast hits to 1807 proteins in 277 species: Archae - 0; Bacteria - 0; Metazoa - 736; Fungi - 347; Plants - 385; Viruses - 0; Other Eukaryotes - 339 (source: NCBI BLink).	1	0.0665784	0.0421238	1.88277	1.14848	2.78678	1.07016	3.62653	1.44	0.79517	6.48259	7.57956	8.27529
AT2G26290	root-specific kinase 1	root-specific kinase 1 (ARSK1); CONTAINS InterPro DOMAIN/s: Protein kinase; catalytic domain (InterPro:IPR000719); Serine-threonine/tyrosine-protein kinase (InterPro:IPR001245); Protein kinase-like domain (InterPro:IPR011009); Serine/threonine-protein kinase; active site (InterPro:IPR008271); BEST Arabidopsis thaliana protein match is: Protein kinase superfamily protein (TAIR:AT2G05940.1); Has 10…	1	-0.018983	0.0406842	1.87272	0.219343	0.354823	0.238448	0.230872	0.220015	0.371228	0.50241	1.24653	3.19726
AT4G36770	UDP-Glycosyltransferase superfamily protein	UDP-Glycosyltransferase superfamily protein; FUNCTIONS IN: UDP-glycosyltransferase activity; transferase activity; transferring glycosyl groups; INVOLVED IN: metabolic process; LOCATED IN: cellular_component unknown; EXPRESSED IN: embryo; sepal; flower; pedicel; synergid; EXPRESSED DURING: 4 anthesis; C globular stage; CONTAINS InterPro DOMAIN/s: UDP-glucuronosyl/UDP-glucosyltransferase (InterPro…	1	0.175859	0.0186631	1.86641	0.267816	0.227449	0.280746	0.246656	0.268636	0.401759	1.21592	1.2888	1.16449
AT2G44290	Bifunctional inhibitor/lipid-transfer protein/seed storage 2S albumin superfamily protein	Bifunctional inhibitor/lipid-transfer protein/seed storage 2S albumin superfamily protein; FUNCTIONS IN: lipid binding; INVOLVED IN: lipid transport; LOCATED IN: plasma membrane; anchored to membrane; CONTAINS InterPro DOMAIN/s: Bifunctional inhibitor/plant lipid transfer protein/seed storage (InterPro:IPR016140); Plant lipid transfer protein/seed storage/trypsin-alpha amylase inhibitor (InterPro…	1	0.54444	0.00468402	1.85771	3.75517	7.74514	11.4595	7.50984	9.60504	15.3398	25.7118	25.0927	48.6106
AT4G36830	GNS1/SUR4 membrane protein family	HOS3-1; FUNCTIONS IN: molecular_function unknown; INVOLVED IN: biological_process unknown; LOCATED IN: integral to membrane; EXPRESSED IN: 13 plant structures; EXPRESSED DURING: 7 growth stages; CONTAINS InterPro DOMAIN/s: GNS1/SUR4 membrane protein (InterPro:IPR002076); BEST Arabidopsis thaliana protein match is: GNS1/SUR4 membrane protein family (TAIR:AT1G75000.1); Has 156 Blast hits to 156 pro…	1	-0.0224337	0.000750061	1.85484	0.702419	1.36353	1.81251	0.682466	1.84272	1.39665	4.77368	7.19132	4.88672
AT3G11010	receptor like protein 34	receptor like protein 34 (RLP34); CONTAINS InterPro DOMAIN/s: Leucine-rich repeat; typical subtype (InterPro:IPR003591); Leucine-rich repeat-containing N-terminal domain; type 2 (InterPro:IPR013210); Leucine-rich repeat (InterPro:IPR001611); BEST Arabidopsis thaliana protein match is: receptor like protein 53 (TAIR:AT5G27060.1); Has 142392 Blast hits to 33789 proteins in 1239 species: Archae - 73…	1	-0.0213365	0.000634054	1.85218	1.53357	1.81268	1.66072	1.78605	1.73138	1.51734	5.05277	13.0819	6.45412
AT5G63560	HXXXD-type acyl-transferase family protein	HXXXD-type acyl-transferase family protein; FUNCTIONS IN: transferase activity; transferring acyl groups other than amino-acyl groups; transferase activity; INVOLVED IN: biological_process unknown; LOCATED IN: cellular_component unknown; EXPRESSED IN: 8 plant structures; EXPRESSED DURING: LP.04 four leaves visible; F mature embryo stage; 4 leaf senescence stage; petal differentiation and expansio…	1	0.115598	0.030895	1.85216	0.945214	4.02255	5.42003	2.90816	3.46425	2.78555	8.63636	9.75702	22.8348
AT5G51440	HSP20-like chaperones superfamily protein	HSP20-like chaperones superfamily protein; CONTAINS InterPro DOMAIN/s: Heat shock protein Hsp20 (InterPro:IPR002068); HSP20-like chaperone (InterPro:IPR008978); BEST Arabidopsis thaliana protein match is: mitochondrion-localized small heat shock protein 23.6 (TAIR:AT4G25200.1); Has 3995 Blast hits to 3995 proteins in 1037 species: Archae - 138; Bacteria - 2214; Metazoa - 5; Fungi - 114; Plants - …	1	0.410362	0.00225126	1.85105	1.08762	1.67143	0.760084	1.14478	2.63646	1.17138	3.29196	5.18404	8.01692
AT5G06510	nuclear factor Y; subunit A10	nuclear factor Y; subunit A10 (NF-YA10); FUNCTIONS IN: sequence-specific DNA binding transcription factor activity; INVOLVED IN: regulation of transcription; DNA-dependent; LOCATED IN: CCAAT-binding factor complex; nucleus; EXPRESSED IN: stem; vascular tissue; embryo; leaf whorl; seed; EXPRESSED DURING: F mature embryo stage; E expanded cotyledon stage; D bilateral stage; CONTAINS InterPro DOMAIN…	1	-0.084615	5.23862e-05	1.84992	1.67385	1.99955	1.13978	1.55854	1.74355	1.24807	4.80303	9.06407	8.31781
AT2G44480	beta glucosidase 17	beta glucosidase 17 (BGLU17); FUNCTIONS IN: cation binding; hydrolase activity; hydrolyzing O-glycosyl compounds; catalytic activity; INVOLVED IN: carbohydrate metabolic process; LOCATED IN: endomembrane system; EXPRESSED IN: stem; hypocotyl; sepal; male gametophyte; root; EXPRESSED DURING: 4 anthesis; CONTAINS InterPro DOMAIN/s: Glycoside hydrolase; family 1 (InterPro:IPR001360); Glycoside hydro…	1	0.241321	0.0012901	1.84931	0.244488	0.369134	0.607507	0.629051	0.517724	0.300935	1.20001	1.40438	3.18581
AT2G37770	NAD(P)-linked oxidoreductase superfamily protein	NAD(P)-linked oxidoreductase superfamily protein; FUNCTIONS IN: oxidoreductase activity; INVOLVED IN: oxidation reduction; EXPRESSED IN: 12 plant structures; EXPRESSED DURING: LP.04 four leaves visible; 4 anthesis; petal differentiation and expansion stage; CONTAINS InterPro DOMAIN/s: Aldo/keto reductase (InterPro:IPR001395); Aldo/keto reductase subgroup (InterPro:IPR020471); Aldo/keto reductase;…	1	-0.302915	0.0204512	1.84795	2.46831	2.59964	2.29998	1.32666	2.47588	2.52105	3.60877	16.5789	22.809
AT3G08870	Concanavalin A-like lectin protein kinase family protein	Concanavalin A-like lectin protein kinase family protein; Pi-responsive RIP3-like kinase (RJ); FUNCTIONS IN: kinase activity; INVOLVED IN: protein amino acid phosphorylation; N-terminal protein myristoylation; LOCATED IN: endomembrane system; EXPRESSED IN: 9 plant structures; EXPRESSED DURING: 9 growth stages; CONTAINS InterPro DOMAIN/s: Legume lectin; beta chain (InterPro:IPR001220); Protein kin…	1	-0.0637619	9.03463e-05	1.84706	0.303202	0.784768	0.715731	0.425519	0.689365	0.541147	1.94458	2.97932	2.77232
AT1G51790	Leucine-rich repeat protein kinase family protein	Leucine-rich repeat protein kinase family protein; FUNCTIONS IN: kinase activity; INVOLVED IN: protein amino acid phosphorylation; LOCATED IN: endomembrane system; EXPRESSED IN: 9 plant structures; EXPRESSED DURING: 6 growth stages; CONTAINS InterPro DOMAIN/s: Protein kinase; catalytic domain (InterPro:IPR000719); Serine/threonine-protein kinase domain (InterPro:IPR002290); Leucine-rich repeat (I…	1	0.104268	0.0186271	1.84376	0.498108	0.263707	0.365686	0.71494	0.166545	0.529504	1.57063	1.32822	2.16021
AT4G39950	cytochrome P450; family 79; subfamily B; polypeptide 2	cytochrome P450; family 79; subfamily B; polypeptide 2 (CYP79B2); FUNCTIONS IN: electron carrier activity; monooxygenase activity; iron ion binding; oxygen binding; heme binding; INVOLVED IN: in 8 processes; LOCATED IN: chloroplast; EXPRESSED IN: 25 plant structures; EXPRESSED DURING: 13 growth stages; CONTAINS InterPro DOMAIN/s: Cytochrome P450 (InterPro:IPR001128); Cytochrome P450; E-class; gro…	1	0.430737	0.0403482	1.84302	4.70398	21.6438	11.1831	8.43047	24.0256	14.6472	32.3238	42.8473	74.1441
AT4G01750	rhamnogalacturonan xylosyltransferase 2	rhamnogalacturonan xylosyltransferase 2 (RGXT2); CONTAINS InterPro DOMAIN/s: Reticulon (InterPro:IPR003388); Nucleotide-diphospho-sugar transferase; predicted (InterPro:IPR005069); BEST Arabidopsis thaliana protein match is: rhamnogalacturonan xylosyltransferase 1 (TAIR:AT4G01770.1); Has 310 Blast hits to 306 proteins in 29 species: Archae - 0; Bacteria - 0; Metazoa - 2; Fungi - 0; Plants - 281; …	1	0.25605	0.00455947	1.84174	3.69449	1.39216	1.82252	4.98665	1.39513	2.44761	11.6052	7.64938	9.67624
AT1G56710	Pectin lyase-like superfamily protein	Pectin lyase-like superfamily protein; FUNCTIONS IN: polygalacturonase activity; INVOLVED IN: carbohydrate metabolic process; LOCATED IN: endomembrane system; EXPRESSED IN: stem; embryo; leaf whorl; sepal; pedicel; EXPRESSED DURING: 4 anthesis; C globular stage; CONTAINS InterPro DOMAIN/s: Pectin lyase fold/virulence factor (InterPro:IPR011050); Pectin lyase fold (InterPro:IPR012334); Glycoside h…	1	-0.509313	0.0326893	1.83927	0.746876	1.65695	0.331401	0.823567	0.392419	0.459656	4.85291	4.02937	1.97943
AT3G08860	PYRIMIDINE 4	PYRIMIDINE 4 (PYD4); FUNCTIONS IN: pyridoxal phosphate binding; transaminase activity; catalytic activity; alanine-glyoxylate transaminase activity; INVOLVED IN: cellular response to nitrogen levels; LOCATED IN: mitochondrion; EXPRESSED IN: 14 plant structures; EXPRESSED DURING: LP.06 six leaves visible; LP.04 four leaves visible; 4 anthesis; CONTAINS InterPro DOMAIN/s: Pyridoxal phosphate-depend…	1	-0.536763	0.00742197	1.83825	5.74102	5.38853	12.6096	5.34553	5.03088	5.03779	14.4299	42.2953	57.1514
AT2G01520	MLP-like protein 328	MLP-like protein 328 (MLP328); FUNCTIONS IN: copper ion binding; INVOLVED IN: response to zinc ion; LOCATED IN: cellular_component unknown; EXPRESSED IN: 13 plant structures; EXPRESSED DURING: 7 growth stages; CONTAINS InterPro DOMAIN/s: Bet v I allergen (InterPro:IPR000916); BEST Arabidopsis thaliana protein match is: Polyketide cyclase/dehydrase and lipid transport superfamily protein (TAIR:AT4…	1	0.235259	0.0100673	1.83537	12.5506	49.7664	37.366	45.5916	45.597	19.4987	115.09	90.3716	199.88
AT3G26210	cytochrome P450; family 71; subfamily B; polypeptide 23	cytochrome P450; family 71; subfamily B; polypeptide 23 (CYP71B23); FUNCTIONS IN: electron carrier activity; monooxygenase activity; iron ion binding; oxygen binding; heme binding; INVOLVED IN: oxidation reduction; LOCATED IN: endomembrane system; EXPRESSED IN: 20 plant structures; EXPRESSED DURING: 11 growth stages; CONTAINS InterPro DOMAIN/s: Cytochrome P450 (InterPro:IPR001128); Cytochrome P45…	1	-0.704599	9.88013e-07	1.83395	1.68537	1.60661	1.85088	1.23544	0.905646	1.08355	5.02245	7.48148	11.9644
AT2G15220	Plant basic secretory protein (BSP) family protein	Plant basic secretory protein (BSP) family protein; INVOLVED IN: defense response; LOCATED IN: endomembrane system; EXPRESSED DURING: seedling growth; CONTAINS InterPro DOMAIN/s: Uncharacterised protein family; basic secretory protein (InterPro:IPR007541); BEST Arabidopsis thaliana protein match is: Plant basic secretory protein (BSP) family protein (TAIR:AT2G15130.1); Has 296 Blast hits to 296 p…	1	-0.94916	0.00218931	1.82897	1.06756	1.83323	1.1478	0.432181	0.576601	1.21296	4.59496	4.78735	9.46737
AT5G22460	alpha/beta-Hydrolases superfamily protein	alpha/beta-Hydrolases superfamily protein; FUNCTIONS IN: catalytic activity; INVOLVED IN: biological_process unknown; LOCATED IN: cell wall; vacuole; plant-type cell wall; EXPRESSED IN: 19 plant structures; EXPRESSED DURING: 12 growth stages; CONTAINS InterPro DOMAIN/s: Alpha/beta hydrolase fold-1 (InterPro:IPR000073); BEST Arabidopsis thaliana protein match is: alpha/beta-Hydrolases superfamily …	1	-0.0919619	6.58957e-05	1.81959	4.15314	6.25505	6.49433	5.07488	4.21375	6.91883	16.3078	25.9391	34.4442
AT2G26440	Plant invertase/pectin methylesterase inhibitor superfamily	Plant invertase/pectin methylesterase inhibitor superfamily; FUNCTIONS IN: enzyme inhibitor activity; pectinesterase activity; INVOLVED IN: cell wall modification; LOCATED IN: endomembrane system; cell wall; plant-type cell wall; EXPRESSED IN: 20 plant structures; EXPRESSED DURING: 13 growth stages; CONTAINS InterPro DOMAIN/s: Pectinesterase; active site (InterPro:IPR018040); Pectin lyase fold/vi…	1	0.268572	2.14332e-09	1.81614	4.92714	3.72542	3.75407	5.90243	4.09578	5.30243	15.98	23.3551	15.7998
AT5G65040	Protein of unknown function (DUF581)	Protein of unknown function (DUF581); CONTAINS InterPro DOMAIN/s: Protein of unknown function DUF581 (InterPro:IPR007650); BEST Arabidopsis thaliana protein match is: Protein of unknown function (DUF581) (TAIR:AT1G22160.1); Has 1807 Blast hits to 1807 proteins in 277 species: Archae - 0; Bacteria - 0; Metazoa - 736; Fungi - 347; Plants - 385; Viruses - 0; Other Eukaryotes - 339 (source: NCBI BLin…	1	0.351564	4.53538e-05	1.81127	8.25218	6.67464	3.5884	11.5812	5.79423	6.60233	28.3528	24.2052	25.4246
AT3G18610	nucleolin like 2	nucleolin like 2 (NUC-L2); FUNCTIONS IN: nucleotide binding; nucleic acid binding; EXPRESSED IN: egg cell; cultured cell; CONTAINS InterPro DOMAIN/s: RNA recognition motif; RNP-1 (InterPro:IPR000504); Nucleotide-binding; alpha-beta plait (InterPro:IPR012677); BEST Arabidopsis thaliana protein match is: nucleolin like 1 (TAIR:AT1G48920.1); Has 220619 Blast hits to 110675 proteins in 3421 species: …	1	-0.125117	0.00429538	1.81113	0.252739	0.28991	0.235504	0.338576	0.276561	0.148475	1.21796	1.112	1.16459
AT4G02520	glutathione S-transferase PHI 2	glutathione S-transferase PHI 2 (GSTF2); FUNCTIONS IN: glutathione transferase activity; glutathione binding; INVOLVED IN: in 6 processes; LOCATED IN: in 7 components; EXPRESSED IN: phloem; cotyledon; root; cultured cell; leaf; EXPRESSED DURING: seedling growth; CONTAINS InterPro DOMAIN/s: Thioredoxin fold (InterPro:IPR012335); Glutathione S-transferase; C-terminal (InterPro:IPR004046); Glutathio…	1	-0.0340406	4.97532e-05	1.80935	87.3422	62.5586	63.0545	86.4752	44.2074	89.2135	317.859	231.276	393.419
AT2G46680	homeobox 7	homeobox 7 (HB-7); FUNCTIONS IN: transcription activator activity; sequence-specific DNA binding transcription factor activity; INVOLVED IN: response to water deprivation; abscisic acid mediated signaling pathway; regulation of transcription; DNA-dependent; response to abscisic acid stimulus; LOCATED IN: nucleus; EXPRESSED IN: 21 plant structures; EXPRESSED DURING: 6 growth stages; CONTAINS Inter…	1	-0.314062	0.00139124	1.807	13.1345	28.5352	23.78	11.9624	21.9124	18.7847	51.975	172.393	83.2602
AT2G25000	WRKY DNA-binding protein 60	WRKY DNA-binding protein 60 (WRKY60); CONTAINS InterPro DOMAIN/s: DNA-binding WRKY (InterPro:IPR003657); BEST Arabidopsis thaliana protein match is: WRKY DNA-binding protein 18 (TAIR:AT4G31800.1); Has 3263 Blast hits to 2826 proteins in 197 species: Archae - 14; Bacteria - 0; Metazoa - 0; Fungi - 0; Plants - 3232; Viruses - 0; Other Eukaryotes - 17 (source: NCBI BLink).	1	-0.187037	0.00133756	1.80696	1.84883	3.34143	3.26728	2.21442	1.79055	3.64894	7.13448	12.412	19.4518
AT5G36220	cytochrome p450 81d1	cytochrome p450 81d1 (CYP81D1); FUNCTIONS IN: electron carrier activity; monooxygenase activity; iron ion binding; oxygen binding; heme binding; INVOLVED IN: oxidation reduction; LOCATED IN: endomembrane system; EXPRESSED IN: 18 plant structures; EXPRESSED DURING: 8 growth stages; CONTAINS InterPro DOMAIN/s: Cytochrome P450 (InterPro:IPR001128); Cytochrome P450; conserved site (InterPro:IPR017972…	1	-0.289013	3.95858e-10	1.80506	2.34211	1.95267	1.87462	2.05435	2.07822	1.16423	7.87014	9.61117	9.54961
AT4G14465	AT-hook motif nuclear-localized protein 20	AT-hook motif nuclear-localized protein 20 (AHL20); CONTAINS InterPro DOMAIN/s: Protein of unknown function DUF296 (InterPro:IPR005175); Predicted AT-hook DNA-binding (InterPro:IPR014476); BEST Arabidopsis thaliana protein match is: AT-hook motif nuclear-localized protein 19 (TAIR:AT3G04570.1); Has 30201 Blast hits to 17322 proteins in 780 species: Archae - 12; Bacteria - 1396; Metazoa - 17338; F…	1	0.343855	8.64601e-05	1.80431	1.03354	1.41622	1.52957	1.59981	2.19539	1.40312	4.53578	4.48049	9.54684
AT1G15100	RING-H2 finger A2A	RING-H2 finger A2A (RHA2A); FUNCTIONS IN: ubiquitin-protein ligase activity; zinc ion binding; INVOLVED IN: response to salt stress; positive regulation of abscisic acid mediated signaling pathway; regulation of response to osmotic stress; LOCATED IN: endomembrane system; EXPRESSED IN: 21 plant structures; EXPRESSED DURING: 8 growth stages; CONTAINS InterPro DOMAIN/s: Zinc finger; RING-type (Inte…	1	0.155943	6.22173e-07	1.80191	5.55668	6.81261	5.17774	5.69483	8.94727	5.66966	17.9432	42.6234	21.6541
AT5G60950	COBRA-like protein 5 precursor	COBRA-like protein 5 precursor (COBL5); INVOLVED IN: biological_process unknown; LOCATED IN: endomembrane system; EXPRESSED IN: 15 plant structures; EXPRESSED DURING: 12 growth stages; CONTAINS InterPro DOMAIN/s: Glycosyl-phosphatidyl inositol-anchored; plant (InterPro:IPR006918); BEST Arabidopsis thaliana protein match is: COBRA-like extracellular glycosyl-phosphatidyl inositol-anchored protein …	1	0.0836609	0.0280367	1.80129	0.851007	1.19309	1.85027	1.09479	1.13815	1.92039	2.41336	4.5763	15.036
AT5G22490	O-acyltransferase (WSD1-like) family protein	O-acyltransferase (WSD1-like) family protein; CONTAINS InterPro DOMAIN/s: O-acyltransferase; WSD1; C-terminal (InterPro:IPR009721); O-acyltransferase; WSD1; N-terminal (InterPro:IPR004255); BEST Arabidopsis thaliana protein match is: O-acyltransferase (WSD1-like) family protein (TAIR:AT5G16350.1); Has 1311 Blast hits to 1297 proteins in 176 species: Archae - 4; Bacteria - 1046; Metazoa - 16; Fung…	1	0.0813474	0.0379338	1.79099	0.220278	0.274889	0.205256	0.198734	0.157824	0.493855	0.494257	1.66144	1.3761
AT4G11890	Protein kinase superfamily protein; ARCK1 / CRK45 (RJ)	ARCK1 / CRK45 (Joe); Protein kinase superfamily protein; FUNCTIONS IN: protein serine/threonine kinase activity; protein kinase activity; kinase activity; ATP binding; INVOLVED IN: protein amino acid phosphorylation; EXPRESSED IN: 22 plant structures; EXPRESSED DURING: 11 growth stages; CONTAINS InterPro DOMAIN/s: Protein kinase; ATP binding site (InterPro:IPR017441); Protein kinase; catalytic do…	1	0.0944481	0.0442253	1.78774	0.590486	0.529039	0.550217	0.573713	0.546734	0.712839	1.33766	3.14758	3.52114
AT3G14280	LL-diaminopimelate aminotransferase	unknown protein; Has 51 Blast hits to 51 proteins in 13 species: Archae - 0; Bacteria - 0; Metazoa - 0; Fungi - 0; Plants - 51; Viruses - 0; Other Eukaryotes - 0 (source: NCBI BLink).	1	-0.16113	0.000610077	1.7856	2.77254	5.04568	4.3596	2.1887	5.04063	4.15918	12.2476	15.6294	26.5217
AT5G06720	peroxidase 2	peroxidase 2 (PA2); FUNCTIONS IN: peroxidase activity; heme binding; INVOLVED IN: oxidation reduction; response to oxidative stress; LOCATED IN: endomembrane system; EXPRESSED IN: 21 plant structures; EXPRESSED DURING: 11 growth stages; CONTAINS InterPro DOMAIN/s: Haem peroxidase (InterPro:IPR010255); Plant peroxidase (InterPro:IPR000823); Peroxidases heam-ligand binding site (InterPro:IPR019793)…	1	0.395393	0.00516716	1.78102	0.923824	1.74613	1.72165	1.43298	1.85331	2.55851	4.15254	4.33203	12.6124
AT1G65690	Late embryogenesis abundant (LEA) hydroxyproline-rich glycoprotein family	Late embryogenesis abundant (LEA) hydroxyproline-rich glycoprotein family; CONTAINS InterPro DOMAIN/s: Late embryogenesis abundant protein; group 2 (InterPro:IPR004864); BEST Arabidopsis thaliana protein match is: NDR1/HIN1-like 25 (TAIR:AT5G36970.1); Has 985 Blast hits to 984 proteins in 28 species: Archae - 0; Bacteria - 0; Metazoa - 0; Fungi - 0; Plants - 985; Viruses - 0; Other Eukaryotes - 0…	1	-0.0581467	0.00791786	1.77779	1.26435	1.70442	2.15991	1.47868	1.69097	1.7508	4.13719	6.64454	13.8224
AT3G27150	Galactose oxidase/kelch repeat superfamily protein	Galactose oxidase/kelch repeat superfamily protein; CONTAINS InterPro DOMAIN/s: Galactose oxidase/kelch; beta-propeller (InterPro:IPR011043); Kelch repeat type 1 (InterPro:IPR006652); Kelch related (InterPro:IPR013089); Kelch-type beta propeller (InterPro:IPR015915); BEST Arabidopsis thaliana protein match is: Galactose oxidase/kelch repeat superfamily protein (TAIR:AT5G40680.1); Has 8386 Blast h…	1	0.121878	0.00590381	1.77749	0.477907	1.35589	0.822122	0.735193	0.921869	1.08599	2.057	3.2349	6.57651
AT4G17670	Protein of unknown function (DUF581)	Protein of unknown function (DUF581); CONTAINS InterPro DOMAIN/s: Protein of unknown function DUF581 (InterPro:IPR007650); BEST Arabidopsis thaliana protein match is: Protein of unknown function (DUF581) (TAIR:AT5G47060.1); Has 30201 Blast hits to 17322 proteins in 780 species: Archae - 12; Bacteria - 1396; Metazoa - 17338; Fungi - 3422; Plants - 5037; Viruses - 0; Other Eukaryotes - 2996 (source…	1	0.314475	0.00498046	1.77494	3.07964	6.79341	5.47838	4.71493	9.68848	5.16909	10.1688	28.6392	31.581
AT5G61520	Major facilitator superfamily protein	Major facilitator superfamily protein; FUNCTIONS IN: carbohydrate transmembrane transporter activity; sugar:hydrogen symporter activity; INVOLVED IN: transport; transmembrane transport; LOCATED IN: integral to membrane; membrane; EXPRESSED IN: 15 plant structures; EXPRESSED DURING: 8 growth stages; CONTAINS InterPro DOMAIN/s: Sugar transporter; conserved site (InterPro:IPR005829); Major facilitat…	1	-0.0310459	1.36497e-11	1.77484	5.31876	4.79365	4.19358	5.0754	4.95398	4.2356	25.5895	21.9227	14.9579
AT3G13790	Glycosyl hydrolases family 32 protein	ATBFRUCT1; FUNCTIONS IN: hydrolase activity; hydrolyzing O-glycosyl compounds; beta-fructofuranosidase activity; INVOLVED IN: response to karrikin; response to wounding; LOCATED IN: cell wall; EXPRESSED IN: 21 plant structures; EXPRESSED DURING: 13 growth stages; CONTAINS InterPro DOMAIN/s: Glycoside hydrolase; family 32 (InterPro:IPR001362); Glycoside hydrolase; family 32; active site (InterPro:…	1	0.215802	0.00155513	1.76053	3.66558	3.09161	2.94448	3.80503	3.29645	4.43409	7.04776	12.4017	29.1193
AT1G21110	O-methyltransferase family protein	O-methyltransferase family protein; FUNCTIONS IN: methyltransferase activity; O-methyltransferase activity; protein dimerization activity; LOCATED IN: cytosol; CONTAINS InterPro DOMAIN/s: Winged helix-turn-helix transcription repressor DNA-binding (InterPro:IPR011991); Plant methyltransferase dimerisation (InterPro:IPR012967); O-methyltransferase; family 2 (InterPro:IPR001077); O-methyltransferas…	1	0.401095	0.0412533	1.75315	0.833192	1.26504	1.86983	1.3312	1.69676	2.16184	2.53881	6.9346	8.62459
AT2G38940	phosphate transporter 1;4; PHT1;4 (RJ)	phosphate transporter 1;4 (PHT1;4); FUNCTIONS IN: phosphate transmembrane transporter activity; carbohydrate transmembrane transporter activity; inorganic phosphate transmembrane transporter activity; sugar:hydrogen symporter activity; INVOLVED IN: transport; phosphate transport; transmembrane transport; LOCATED IN: nucleus; plasma membrane; vacuole; membrane; EXPRESSED IN: male gametophyte; cult…	1	0.0696214	0.0101813	1.75218	1.28693	3.04128	3.15434	1.35458	2.89045	3.87406	6.72858	9.07803	15.2371
AT2G46270	G-box binding factor 3	G-box binding factor 3 (GBF3); CONTAINS InterPro DOMAIN/s: Basic-leucine zipper (bZIP) transcription factor (InterPro:IPR004827); G-box binding; MFMR (InterPro:IPR012900); bZIP transcription factor; bZIP-1 (InterPro:IPR011616); BEST Arabidopsis thaliana protein match is: G-box binding factor 2 (TAIR:AT4G01120.1); Has 2267 Blast hits to 2266 proteins in 215 species: Archae - 0; Bacteria - 77; Meta…	1	-0.00796697	0.024942	1.74819	4.67885	5.70675	3.4338	5.31701	5.35771	3.36372	7.11307	51.7835	18.5181
AT5G50260	Cysteine proteinases superfamily protein	Cysteine proteinases superfamily protein; FUNCTIONS IN: cysteine-type endopeptidase activity; cysteine-type peptidase activity; INVOLVED IN: proteolysis; LOCATED IN: endomembrane system; EXPRESSED IN: 8 plant structures; EXPRESSED DURING: 4 anthesis; C globular stage; petal differentiation and expansion stage; CONTAINS InterPro DOMAIN/s: Peptidase C1A; papain (InterPro:IPR013128); Proteinase inhi…	1	-1.13357	0.00369486	1.74655	1.06432	0.860856	1.15703	0.606808	0.400343	0.40939	1.91545	4.63399	9.12334
AT4G02280	sucrose synthase 3	sucrose synthase 3 (SUS3); CONTAINS InterPro DOMAIN/s: Sucrose synthase; plant/cyanobacteria (InterPro:IPR012820); Sucrose synthase (InterPro:IPR000368); Glycosyl transferase; group 1 (InterPro:IPR001296); BEST Arabidopsis thaliana protein match is: sucrose synthase 2 (TAIR:AT5G49190.1); Has 6506 Blast hits to 6505 proteins in 1621 species: Archae - 256; Bacteria - 4351; Metazoa - 95; Fungi - 50;…	1	-0.485945	0.000248657	1.74191	1.39287	2.44715	3.48293	1.63311	1.60937	1.74158	5.91928	10.007	14.7193
AT3G50480	homolog of RPW8 4	homolog of RPW8 4 (HR4); FUNCTIONS IN: molecular_function unknown; INVOLVED IN: response to other organism; LOCATED IN: endomembrane system; EXPRESSED IN: 20 plant structures; EXPRESSED DURING: 11 growth stages; CONTAINS InterPro DOMAIN/s: Powdery mildew resistance protein; RPW8 domain (InterPro:IPR008808); BEST Arabidopsis thaliana protein match is: homolog of RPW8 3 (TAIR:AT3G50470.1); Has 106 …	1	0.262028	0.0437478	1.74182	38.6539	7.6547	20.5039	40.4806	11.1336	24.7179	88.028	69.9337	72.2847
AT5G19875	transmembrane protein	unknown protein; FUNCTIONS IN: molecular_function unknown; INVOLVED IN: response to oxidative stress; LOCATED IN: endomembrane system; EXPRESSED IN: 21 plant structures; EXPRESSED DURING: 13 growth stages; BEST Arabidopsis thaliana protein match is: unknown protein (TAIR:AT2G31940.1); Has 30201 Blast hits to 17322 proteins in 780 species: Archae - 12; Bacteria - 1396; Metazoa - 17338; Fungi - 342…	1	-0.301511	0.0210146	1.74129	3.63796	11.6964	7.41533	3.58985	9.80698	5.03762	15.1777	41.266	37.9638
AT3G25290	Auxin-responsive family protein	Auxin-responsive family protein; INVOLVED IN: multicellular organismal development; LOCATED IN: plasma membrane; membrane; EXPRESSED IN: 19 plant structures; EXPRESSED DURING: 9 growth stages; CONTAINS InterPro DOMAIN/s: Cytochrome b561; eukaryote (InterPro:IPR004877); Uncharacterised conserved protein UCP037471 (InterPro:IPR017214); Protein of unknown function DUF568; DOMON-like (InterPro:IPR007…	1	0.248805	0.0105081	1.74064	2.68105	6.29196	6.89806	4.71733	6.74324	6.53853	10.3703	19.5427	42.0765
AT1G70800	Calcium-dependent lipid-binding (CaLB domain) family protein	Calcium-dependent lipid-binding (CaLB domain) family protein; CONTAINS InterPro DOMAIN/s: C2 membrane targeting protein (InterPro:IPR018029); C2 calcium/lipid-binding domain; CaLB (InterPro:IPR008973); C2 calcium-dependent membrane targeting (InterPro:IPR000008); BEST Arabidopsis thaliana protein match is: Calcium-dependent lipid-binding (CaLB domain) family protein (TAIR:AT1G70810.1); Has 2562 B…	1	0.916443	0.0305391	1.73946	0.723965	2.22515	0.899459	1.27003	4.3571	2.005	2.36895	5.70697	8.6342
AT2G48090	hypothetical protein	unknown protein; FUNCTIONS IN: molecular_function unknown; INVOLVED IN: biological_process unknown; LOCATED IN: chloroplast; EXPRESSED IN: male gametophyte; root; flower; carpel; EXPRESSED DURING: 4 anthesis; petal differentiation and expansion stage; Has 3 Blast hits to 3 proteins in 1 species: Archae - 0; Bacteria - 0; Metazoa - 0; Fungi - 0; Plants - 3; Viruses - 0; Other Eukaryotes - 0 (sourc…	1	0.494426	0.00119955	1.73768	1.08015	1.92205	1.00649	1.61064	2.07663	1.9112	4.41806	5.44548	6.70945
AT1G03840	C2H2 and C2HC zinc fingers superfamily protein	Magpie (MGP); CONTAINS InterPro DOMAIN/s: Zinc finger; C2H2-type (InterPro:IPR007087); BEST Arabidopsis thaliana protein match is: C2H2-like zinc finger protein (TAIR:AT5G44160.1); Has 50307 Blast hits to 19551 proteins in 373 species: Archae - 0; Bacteria - 2; Metazoa - 47709; Fungi - 273; Plants - 826; Viruses - 4; Other Eukaryotes - 1493 (source: NCBI BLink).	1	0.652734	0.0344879	1.73751	0.238036	0.404316	0.36043	0.313184	0.865525	0.549362	0.934676	1.01458	2.86845
AT1G69720	heme oxygenase 3	heme oxygenase 3 (HO3); FUNCTIONS IN: heme oxygenase (decyclizing) activity; heme binding; INVOLVED IN: oxidation reduction; heme oxidation; LOCATED IN: chloroplast; EXPRESSED IN: 20 plant structures; EXPRESSED DURING: 11 growth stages; CONTAINS InterPro DOMAIN/s: Haem oxygenase-like; multi-helical (InterPro:IPR016084); Haem oxygenase-like (InterPro:IPR016053); Haem oxygenase (decyclizing); plant…	1	-1.0933	0.0161805	1.73702	0.656586	0.753151	2.00229	0.62827	0.47898	0.330618	4.98054	4.85849	3.14411
AT1G71380	cellulase 3	cellulase 3 (CEL3); FUNCTIONS IN: hydrolase activity; hydrolyzing O-glycosyl compounds; catalytic activity; INVOLVED IN: carbohydrate metabolic process; LOCATED IN: cell wall; plasma membrane; plant-type cell wall; EXPRESSED IN: 7 plant structures; EXPRESSED DURING: L mature pollen stage; M germinated pollen stage; 4 anthesis; petal differentiation and expansion stage; CONTAINS InterPro DOMAIN/s:…	1	0.138956	0.0205216	1.73401	0.219226	0.364767	0.291823	0.263713	0.439796	0.289115	1.47569	1.03344	1.2139
AT4G34135	UDP-glucosyltransferase 73B2	UDP-glucosyltransferase 73B2 (UGT73B2); FUNCTIONS IN: flavonol 3-O-glucosyltransferase activity; UDP-glycosyltransferase activity; quercetin 7-O-glucosyltransferase activity; UDP-glucosyltransferase activity; INVOLVED IN: flavonol biosynthetic process; response to other organism; LOCATED IN: endomembrane system; EXPRESSED IN: male gametophyte; pollen tube; EXPRESSED DURING: M germinated pollen st…	1	0.360268	0.0283426	1.72837	1.65446	2.65089	3.09006	2.21389	2.67658	5.15857	4.19112	11.5677	20.0393
AT2G36090	F-box family protein	F-box family protein; CONTAINS InterPro DOMAIN/s: F-box domain; Skp2-like (InterPro:IPR022364); BEST Arabidopsis thaliana protein match is: F-box family protein (TAIR:AT2G27310.1); Has 123 Blast hits to 123 proteins in 13 species: Archae - 0; Bacteria - 0; Metazoa - 0; Fungi - 0; Plants - 123; Viruses - 0; Other Eukaryotes - 0 (source: NCBI BLink).	1	-0.290223	6.59241e-07	1.72582	1.9798	2.52841	2.03897	2.02902	1.72457	1.68338	7.77391	7.3353	12.8932
AT4G15500	UDP-Glycosyltransferase superfamily protein	UGT84A4; FUNCTIONS IN: transferase activity; transferring hexosyl groups; UDP-glycosyltransferase activity; sinapate 1-glucosyltransferase activity; transferase activity; transferring glycosyl groups; INVOLVED IN: metabolic process; LOCATED IN: cellular_component unknown; EXPRESSED IN: 8 plant structures; EXPRESSED DURING: seedling growth; CONTAINS InterPro DOMAIN/s: UDP-glucuronosyl/UDP-glucosyl…	1	0.152304	0.0128517	1.72198	0.544103	1.36686	0.984172	0.707455	1.02733	1.47733	2.04223	4.50622	5.7575
AT4G02420	Concanavalin A-like lectin protein kinase family protein	Concanavalin A-like lectin protein kinase family protein; FUNCTIONS IN: kinase activity; INVOLVED IN: protein amino acid phosphorylation; LOCATED IN: endomembrane system; EXPRESSED IN: 21 plant structures; EXPRESSED DURING: 13 growth stages; CONTAINS InterPro DOMAIN/s: Legume lectin; beta chain (InterPro:IPR001220); Protein kinase; ATP binding site (InterPro:IPR017441); Serine/threonine-protein k…	1	0.018941	0.011446	1.71741	1.19462	2.23466	2.89419	1.09737	2.17868	3.56913	5.84218	12.8295	7.21765
AT4G13180	NAD(P)-binding Rossmann-fold superfamily protein	NAD(P)-binding Rossmann-fold superfamily protein; FUNCTIONS IN: oxidoreductase activity; binding; catalytic activity; INVOLVED IN: response to arsenic; EXPRESSED IN: 22 plant structures; EXPRESSED DURING: 13 growth stages; CONTAINS InterPro DOMAIN/s: NAD(P)-binding domain (InterPro:IPR016040); Glucose/ribitol dehydrogenase (InterPro:IPR002347); Short-chain dehydrogenase/reductase SDR (InterPro:IP…	1	0.484772	0.0342051	1.71289	5.96997	11.5245	10.8784	8.02924	14.5714	18.6769	15.9534	50.563	64.0794
AT1G34180	NAC domain containing protein 16	NAC domain containing protein 16 (NAC016); CONTAINS InterPro DOMAIN/s: No apical meristem (NAM) protein (InterPro:IPR003441); BEST Arabidopsis thaliana protein match is: NAC domain containing protein 17 (TAIR:AT1G34190.1); Has 2915 Blast hits to 2900 proteins in 75 species: Archae - 0; Bacteria - 0; Metazoa - 0; Fungi - 0; Plants - 2915; Viruses - 0; Other Eukaryotes - 0 (source: NCBI BLink).	1	-0.099431	0.0345696	1.70885	0.128379	0.199368	0.454573	0.108102	0.257546	0.355544	1.23504	0.564841	1.2759
AT5G53420	CCT motif family protein	CCT motif family protein; FUNCTIONS IN: molecular_function unknown; INVOLVED IN: biological_process unknown; LOCATED IN: cellular_component unknown; EXPRESSED IN: 23 plant structures; EXPRESSED DURING: 13 growth stages; CONTAINS InterPro DOMAIN/s: CCT domain (InterPro:IPR010402); BEST Arabidopsis thaliana protein match is: CCT motif family protein (TAIR:AT4G27900.2); Has 30201 Blast hits to 17322…	1	0.0858657	0.00090644	1.70639	14.5198	27.0328	16.7275	11.8096	30.585	23.0916	48.332	97.0599	95.045
AT3G15990	sulfate transporter 3;4	sulfate transporter 3;4 (SULTR3;4); FUNCTIONS IN: sulfate transmembrane transporter activity; INVOLVED IN: sulfate transport; transport; transmembrane transport; LOCATED IN: integral to membrane; membrane; EXPRESSED IN: 10 plant structures; EXPRESSED DURING: 4 anthesis; C globular stage; petal differentiation and expansion stage; E expanded cotyledon stage; D bilateral stage; CONTAINS InterPro DO…	1	0.0813168	0.00328923	1.70615	1.49488	2.92352	2.7235	1.66739	3.49128	2.57465	5.03754	10.5283	15.3226
AT3G25610	ATPase E1-E2 type family protein / haloacid dehalogenase-like hydrolase family protein	ATPase E1-E2 type family protein / haloacid dehalogenase-like hydrolase family protein; FUNCTIONS IN: ATPase activity; coupled to transmembrane movement of ions; phosphorylative mechanism; INVOLVED IN: phospholipid transport; ATP biosynthetic process; LOCATED IN: plasma membrane; EXPRESSED IN: 12 plant structures; EXPRESSED DURING: 6 growth stages; CONTAINS InterPro DOMAIN/s: ATPase; P-type; phos…	1	0.0609004	4.34195e-07	1.70574	0.749796	1.44431	1.08561	0.983472	1.41162	1.0223	3.8727	3.83184	5.41121
AT1G43910	P-loop containing nucleoside triphosphate hydrolases superfamily protein	P-loop containing nucleoside triphosphate hydrolases superfamily protein; FUNCTIONS IN: nucleoside-triphosphatase activity; ATPase activity; nucleotide binding; ATP binding; LOCATED IN: endomembrane system; EXPRESSED IN: 23 plant structures; EXPRESSED DURING: 13 growth stages; CONTAINS InterPro DOMAIN/s: ATPase; AAA-type; core (InterPro:IPR003959); ATPase; AAA+ type; core (InterPro:IPR003593); BE…	1	-0.175481	0.0202317	1.69944	3.20061	1.14941	3.07181	2.52662	2.53623	1.30005	4.17871	10.7375	17.0498
AT1G55265	Protein of unknown function; DUF538	Protein of unknown function; DUF538; INVOLVED IN: biological_process unknown; LOCATED IN: vacuole; EXPRESSED IN: 23 plant structures; EXPRESSED DURING: 13 growth stages; CONTAINS InterPro DOMAIN/s: Protein of unknown function DUF538 (InterPro:IPR007493); BEST Arabidopsis thaliana protein match is: Protein of unknown function; DUF538 (TAIR:AT5G19860.1); Has 529 Blast hits to 529 proteins in 37 spe…	1	0.0915471	7.60695e-14	1.69943	10.6409	15.5501	15.8198	15.1014	17.2695	12.9137	50.5853	52.867	65.8296
AT5G23020	2-isopropylmalate synthase 2	2-isopropylmalate synthase 2 (IMS2); CONTAINS InterPro DOMAIN/s: Aldolase-type TIM barrel (InterPro:IPR013785); Alpha-isopropylmalate/homocitrate synthase; conserved site (InterPro:IPR002034); Pyruvate carboxyltransferase (InterPro:IPR000891); BEST Arabidopsis thaliana protein match is: methylthioalkylmalate synthase 1 (TAIR:AT5G23010.1); Has 1807 Blast hits to 1807 proteins in 277 species: Archa…	1	-0.0248318	0.0380325	1.69809	3.26547	6.45524	6.95094	3.27944	5.10854	8.82239	14.2633	21.551	31.8883
AT4G37370	cytochrome P450; family 81; subfamily D; polypeptide 8	cytochrome P450; family 81; subfamily D; polypeptide 8 (CYP81D8); FUNCTIONS IN: electron carrier activity; monooxygenase activity; iron ion binding; oxygen binding; heme binding; INVOLVED IN: response to karrikin; LOCATED IN: endoplasmic reticulum; plasma membrane; EXPRESSED IN: 20 plant structures; EXPRESSED DURING: 13 growth stages; CONTAINS InterPro DOMAIN/s: Cytochrome P450 (InterPro:IPR00112…	1	-0.0756199	0.00010576	1.69395	2.18699	1.32668	1.6699	1.47068	1.6148	1.85069	4.741	7.5174	9.11684
AT3G17790	purple acid phosphatase 17	purple acid phosphatase 17 (PAP17); CONTAINS InterPro DOMAIN/s: Metallophosphoesterase (InterPro:IPR004843); BEST Arabidopsis thaliana protein match is: purple acid phosphatase 3 (TAIR:AT1G14700.1); Has 1229 Blast hits to 1218 proteins in 312 species: Archae - 4; Bacteria - 345; Metazoa - 336; Fungi - 8; Plants - 191; Viruses - 0; Other Eukaryotes - 345 (source: NCBI BLink).	1	-0.193881	0.0237242	1.69174	6.92458	21.4698	13.4872	6.02317	17.5574	13.4508	27.2374	72.6226	66.813
AT1G14870	PLANT CADMIUM RESISTANCE 2	PLANT CADMIUM RESISTANCE 2 (PCR2); FUNCTIONS IN: molecular_function unknown; INVOLVED IN: response to oxidative stress; LOCATED IN: plasma membrane; EXPRESSED IN: callus; CONTAINS InterPro DOMAIN/s: Protein of unknown function Cys-rich (InterPro:IPR006461); BEST Arabidopsis thaliana protein match is: PLAC8 family protein (TAIR:AT5G35525.1); Has 803 Blast hits to 802 proteins in 112 species: Archa…	1	0.429665	0.0374046	1.6916	2.11806	3.96474	4.6521	5.09575	5.00787	4.05028	6.83167	12.8136	30.5232
AT2G28400	Protein of unknown function; DUF584	Protein of unknown function; DUF584; CONTAINS InterPro DOMAIN/s: Protein of unknown function DUF584 (InterPro:IPR007608); BEST Arabidopsis thaliana protein match is: Protein of unknown function; DUF584 (TAIR:AT3G45210.1); Has 318 Blast hits to 318 proteins in 20 species: Archae - 0; Bacteria - 0; Metazoa - 0; Fungi - 0; Plants - 318; Viruses - 0; Other Eukaryotes - 0 (source: NCBI BLink).	1	0.244653	4.78174e-05	1.69116	3.93354	3.94955	3.03335	4.85414	4.76193	3.63128	11.1847	22.081	12.9414
AT3G61990	S-adenosyl-L-methionine-dependent methyltransferases superfamily protein	S-adenosyl-L-methionine-dependent methyltransferases superfamily protein; FUNCTIONS IN: O-methyltransferase activity; LOCATED IN: cytosol; EXPRESSED IN: 14 plant structures; EXPRESSED DURING: 7 growth stages; CONTAINS InterPro DOMAIN/s: O-methyltransferase; family 3 (InterPro:IPR002935); BEST Arabidopsis thaliana protein match is: S-adenosyl-L-methionine-dependent methyltransferases superfamily p…	1	-0.057218	0.00244982	1.69072	3.1515	7.02402	6.58013	4.60715	6.4394	4.63339	17.2444	15.6633	35.717
AT3G22550	Protein of unknown function (DUF581)	Protein of unknown function (DUF581); CONTAINS InterPro DOMAIN/s: Protein of unknown function DUF581 (InterPro:IPR007650); BEST Arabidopsis thaliana protein match is: Protein of unknown function (DUF581) (TAIR:AT3G63210.1); Has 558 Blast hits to 549 proteins in 19 species: Archae - 0; Bacteria - 0; Metazoa - 0; Fungi - 0; Plants - 558; Viruses - 0; Other Eukaryotes - 0 (source: NCBI BLink).	1	0.2765	0.0292382	1.68759	5.6565	12.3056	13.7524	7.93842	15.3259	14.8853	19.6579	43.2668	73.7288
AT4G13920	receptor like protein 50	receptor like protein 50 (RLP50); FUNCTIONS IN: kinase activity; INVOLVED IN: signal transduction; defense response; LOCATED IN: endomembrane system; CONTAINS InterPro DOMAIN/s: Leucine-rich repeat-containing N-terminal domain; type 2 (InterPro:IPR013210); Leucine-rich repeat (InterPro:IPR001611); BEST Arabidopsis thaliana protein match is: receptor like protein 47 (TAIR:AT4G13810.1); Has 30201 B…	1	-0.611186	4.43248e-06	1.686	0.446161	0.739843	0.790785	0.367729	0.430081	0.483927	1.83406	2.93851	3.21672
AT5G24380	YELLOW STRIPE like 2	YELLOW STRIPE like 2 (YSL2); FUNCTIONS IN: oligopeptide transporter activity; INVOLVED IN: oligopeptide transport; response to zinc ion; response to iron ion; LOCATED IN: plasma membrane; EXPRESSED IN: 14 plant structures; EXPRESSED DURING: LP.04 four leaves visible; 4 anthesis; petal differentiation and expansion stage; CONTAINS InterPro DOMAIN/s: Oligopeptide transporter OPT superfamily (InterP…	1	0.00498525	0.00368307	1.68046	4.86218	10.6289	8.91834	5.27911	11.3359	8.26946	16.7054	39.7977	44.579
AT3G44320	nitrilase 3	nitrilase 3 (NIT3); FUNCTIONS IN: indole-3-acetonitrile nitrilase activity; nitrilase activity; indole-3-acetonitrile nitrile hydratase activity; INVOLVED IN: cellular response to sulfate starvation; response to cadmium ion; glucosinolate catabolic process; LOCATED IN: cellular_component unknown; EXPRESSED IN: 24 plant structures; EXPRESSED DURING: 13 growth stages; CONTAINS InterPro DOMAIN/s: Ni…	1	-0.144032	0.0011702	1.67921	2.42963	2.81218	3.65826	2.41027	2.99984	2.71723	7.25439	9.04638	24.7075
AT1G71400	receptor like protein 12	receptor like protein 12 (RLP12); INVOLVED IN: signal transduction; defense response; LOCATED IN: endomembrane system; EXPRESSED IN: 7 plant structures; EXPRESSED DURING: LP.04 four leaves visible; petal differentiation and expansion stage; CONTAINS InterPro DOMAIN/s: Leucine-rich repeat; typical subtype (InterPro:IPR003591); Leucine-rich repeat-containing N-terminal domain; type 2 (InterPro:IPR0…	1	0.632309	0.00115908	1.67626	0.234838	0.211653	0.390756	0.759201	0.336512	0.309704	0.938587	0.811829	1.71712
AT1G62760	Plant invertase/pectin methylesterase inhibitor superfamily protein	Plant invertase/pectin methylesterase inhibitor superfamily protein; FUNCTIONS IN: enzyme inhibitor activity; pectinesterase inhibitor activity; pectinesterase activity; EXPRESSED IN: stem; sepal; male gametophyte; carpel; stamen; EXPRESSED DURING: 4 anthesis; CONTAINS InterPro DOMAIN/s: Pectinesterase inhibitor (InterPro:IPR006501); BEST Arabidopsis thaliana protein match is: Plant invertase/pec…	1	-0.232077	0.0236279	1.67441	1.00996	0.361152	0.693434	0.783299	0.426551	0.490714	2.81776	1.69559	3.64523
AT1G10340	Ankyrin repeat family protein	Ankyrin repeat family protein; CONTAINS InterPro DOMAIN/s: Ankyrin repeat-containing domain (InterPro:IPR020683); Ankyrin repeat (InterPro:IPR002110); BEST Arabidopsis thaliana protein match is: Ankyrin repeat family protein (TAIR:AT2G24600.4); Has 23228 Blast hits to 12811 proteins in 577 species: Archae - 31; Bacteria - 1612; Metazoa - 12827; Fungi - 1604; Plants - 2793; Viruses - 138; Other Eu…	1	0.150183	0.0218498	1.67268	0.35806	0.248238	0.142989	0.24228	0.410465	0.188883	0.702982	0.590769	2.13516
AT3G05690	nuclear factor Y; subunit A2	nuclear factor Y; subunit A2 (NF-YA2); CONTAINS InterPro DOMAIN/s: CCAAT-binding transcription factor; subunit B (InterPro:IPR001289); BEST Arabidopsis thaliana protein match is: nuclear factor Y; subunit A10 (TAIR:AT5G06510.2); Has 655 Blast hits to 655 proteins in 159 species: Archae - 0; Bacteria - 0; Metazoa - 138; Fungi - 132; Plants - 359; Viruses - 0; Other Eukaryotes - 26 (source: NCBI BL…	1	0.24487	4.15482e-14	1.67023	5.94949	6.49043	5.40631	7.50429	7.00344	7.03561	19.5965	27.7448	24.287
AT1G35260	MLP-like protein 165	MLP-like protein 165 (MLP165); FUNCTIONS IN: molecular_function unknown; INVOLVED IN: response to biotic stimulus; defense response; LOCATED IN: cellular_component unknown; EXPRESSED IN: 15 plant structures; EXPRESSED DURING: 7 growth stages; CONTAINS InterPro DOMAIN/s: Bet v I allergen (InterPro:IPR000916); BEST Arabidopsis thaliana protein match is: MLP-like protein 168 (TAIR:AT1G35310.1); Has …	1	0.288446	0.043162	1.66734	1.5129	6.75474	4.08821	3.18484	7.13243	3.63128	8.31682	12.8136	25.7116
AT1G15790	mediator of RNA polymerase II transcription subunit 15a-like protein	unknown protein; BEST Arabidopsis thaliana protein match is: unknown protein (TAIR:AT1G15780.1); Has 170 Blast hits to 94 proteins in 14 species: Archae - 0; Bacteria - 0; Metazoa - 0; Fungi - 0; Plants - 170; Viruses - 0; Other Eukaryotes - 0 (source: NCBI BLink).	1	0.122906	7.35578e-05	1.66588	3.71089	3.7047	3.75421	6.4727	5.31752	2.05544	16.1325	16.5603	12.3287
AT1G17020	senescence-related gene 1	senescence-related gene 1 (SRG1); CONTAINS InterPro DOMAIN/s: Oxoglutarate/iron-dependent oxygenase (InterPro:IPR005123); BEST Arabidopsis thaliana protein match is: 2-oxoglutarate (2OG) and Fe(II)-dependent oxygenase superfamily protein (TAIR:AT1G17010.1); Has 8560 Blast hits to 8517 proteins in 996 species: Archae - 0; Bacteria - 1133; Metazoa - 115; Fungi - 988; Plants - 4970; Viruses - 0; Oth…	1	-0.423651	5.67116e-05	1.66208	4.21131	2.21769	3.50666	2.97083	2.38174	2.02657	9.9833	10.4964	19.5469
AT5G17780	alpha/beta-Hydrolases superfamily protein	alpha/beta-Hydrolases superfamily protein; FUNCTIONS IN: hydrolase activity; LOCATED IN: endomembrane system; EXPRESSED IN: 13 plant structures; EXPRESSED DURING: 8 growth stages; CONTAINS InterPro DOMAIN/s: Alpha/beta hydrolase fold-1 (InterPro:IPR000073); BEST Arabidopsis thaliana protein match is: alpha/beta-Hydrolases superfamily protein (TAIR:AT5G17720.1); Has 7857 Blast hits to 7854 protein…	1	0.818142	0.0301396	1.65911	0.18537	0.431807	0.414548	0.507294	0.632188	0.650277	0.800663	1.22338	2.3213
AT1G30720	FAD-binding Berberine family protein	FAD-binding Berberine family protein; FUNCTIONS IN: electron carrier activity; oxidoreductase activity; FAD binding; catalytic activity; LOCATED IN: endomembrane system; CONTAINS InterPro DOMAIN/s: FAD-binding; type 2 (InterPro:IPR016166); Berberine/berberine-like (InterPro:IPR012951); FAD linked oxidase; N-terminal (InterPro:IPR006094); BEST Arabidopsis thaliana protein match is: FAD-binding Ber…	1	0.0266489	0.00763218	1.65782	0.53962	0.744283	0.608677	0.956603	0.455809	0.629248	1.14308	2.81156	4.83471
AT2G38530	lipid transfer protein 2	lipid transfer protein 2 (LTP2); FUNCTIONS IN: lipid binding; INVOLVED IN: programmed cell death; phospholipid transfer to membrane; LOCATED IN: plasma membrane; EXPRESSED IN: 21 plant structures; EXPRESSED DURING: 10 growth stages; CONTAINS InterPro DOMAIN/s: Bifunctional inhibitor/plant lipid transfer protein/seed storage (InterPro:IPR016140); Plant lipid transfer protein/seed storage/trypsin-a…	1	0.26778	0.00621372	1.65767	59.75	56.7852	72.6099	50.0504	87.1528	104.802	249.768	161.292	375.349
AT1G51860	Leucine-rich repeat protein kinase family protein	Leucine-rich repeat protein kinase family protein; FUNCTIONS IN: kinase activity; INVOLVED IN: protein amino acid phosphorylation; LOCATED IN: endomembrane system; EXPRESSED IN: stem; root; stamen; EXPRESSED DURING: 4 anthesis; CONTAINS InterPro DOMAIN/s: Protein kinase; ATP binding site (InterPro:IPR017441); Protein kinase; catalytic domain (InterPro:IPR000719); Leucine-rich repeat (InterPro:IPR…	1	-0.587307	0.0447407	1.65531	0.143096	0.231481	0.222229	0.0669409	0.127586	0.249522	0.483843	0.61746	1.61119
AT4G28490	Leucine-rich receptor-like protein kinase family protein	HAESA (HAE); CONTAINS InterPro DOMAIN/s: Protein kinase; ATP binding site (InterPro:IPR017441); Protein kinase; catalytic domain (InterPro:IPR000719); Leucine-rich repeat-containing N-terminal domain; type 2 (InterPro:IPR013210); Leucine-rich repeat (InterPro:IPR001611); Serine/threonine-protein kinase-like domain (InterPro:IPR017442); Protein kinase-like domain (InterPro:IPR011009); Serine/threo…	1	0.272801	3.90362e-12	1.64978	2.56993	2.31718	3.02279	3.42931	2.80319	3.51331	9.27779	13.3616	8.77899
AT5G39890	Protein of unknown function (DUF1637)	Protein of unknown function (DUF1637); FUNCTIONS IN: cysteamine dioxygenase activity; INVOLVED IN: oxidation reduction; LOCATED IN: cellular_component unknown; EXPRESSED IN: 24 plant structures; EXPRESSED DURING: 15 growth stages; CONTAINS InterPro DOMAIN/s: Protein of unknown function DUF1637 (InterPro:IPR012864); BEST Arabidopsis thaliana protein match is: Protein of unknown function (DUF1637) …	1	0.349363	0.00568155	1.64788	0.809115	1.38942	1.2179	1.24471	1.12375	2.18337	2.8105	3.97069	7.73214
AT5G46050	peptide transporter 3	peptide transporter 3 (PTR3); FUNCTIONS IN: dipeptide transporter activity; tripeptide transporter activity; transporter activity; INVOLVED IN: in 12 processes; LOCATED IN: membrane; EXPRESSED IN: 10 plant structures; EXPRESSED DURING: LP.06 six leaves visible; LP.04 four leaves visible; 4 anthesis; C globular stage; petal differentiation and expansion stage; CONTAINS InterPro DOMAIN/s: Oligopept…	1	-0.265055	0.00567309	1.64325	1.11662	0.443369	1.04047	0.747924	0.56002	0.749685	2.44139	2.06564	6.255
AT2G25260	Hyp O-arabinosyltransferase-like protein	unknown protein; FUNCTIONS IN: molecular_function unknown; INVOLVED IN: biological_process unknown; LOCATED IN: endomembrane system; BEST Arabidopsis thaliana protein match is: unknown protein (TAIR:AT5G25265.1); Has 35333 Blast hits to 34131 proteins in 2444 species: Archae - 798; Bacteria - 22429; Metazoa - 974; Fungi - 991; Plants - 531; Viruses - 0; Other Eukaryotes - 9610 (source: NCBI BLink…	1	0.19642	0.0106825	1.64194	0.313608	0.739228	0.542697	0.47156	0.808893	0.537662	1.01152	1.97115	4.05186
AT3G23010	receptor like protein 36	receptor like protein 36 (RLP36); CONTAINS InterPro DOMAIN/s: Leucine-rich repeat (InterPro:IPR001611); BEST Arabidopsis thaliana protein match is: receptor like protein 38 (TAIR:AT3G23120.1); Has 98934 Blast hits to 26273 proteins in 1049 species: Archae - 38; Bacteria - 5801; Metazoa - 19602; Fungi - 835; Plants - 65537; Viruses - 10; Other Eukaryotes - 7111 (source: NCBI BLink).	1	0.506077	0.0220096	1.64181	0.346568	0.168189	0.6228	0.39084	0.496614	0.594169	1.57955	1.49759	0.984109
AT5G46140	Protein of unknown function (DUF295)	Protein of unknown function (DUF295); CONTAINS InterPro DOMAIN/s: Protein of unknown function DUF295 (InterPro:IPR005174); BEST Arabidopsis thaliana protein match is: Protein of unknown function (DUF295) (TAIR:AT5G46130.1); Has 273 Blast hits to 271 proteins in 11 species: Archae - 0; Bacteria - 0; Metazoa - 0; Fungi - 0; Plants - 273; Viruses - 0; Other Eukaryotes - 0 (source: NCBI BLink).	1	-0.150434	0.0162204	1.64157	1.0552	0.625885	0.491619	0.863847	0.882026	0.324705	1.7264	5.28745	2.27221
AT2G43150	Proline-rich extensin-like family protein	Proline-rich extensin-like family protein; FUNCTIONS IN: structural constituent of cell wall; INVOLVED IN: plant-type cell wall organization; LOCATED IN: endomembrane system; EXPRESSED IN: 16 plant structures; EXPRESSED DURING: 12 growth stages; CONTAINS InterPro DOMAIN/s: Extensin-like repeat (InterPro:IPR006706); Has 134937 Blast hits to 39196 proteins in 1663 species: Archae - 308; Bacteria - …	1	0.531088	0.020463	1.6402	56.4106	111.066	99.5461	99.6494	123.3	162.83	225.452	223.021	732.296
AT5G03640	Protein kinase superfamily protein	Protein kinase superfamily protein; FUNCTIONS IN: kinase activity; INVOLVED IN: protein amino acid phosphorylation; N-terminal protein myristoylation; LOCATED IN: cellular_component unknown; EXPRESSED IN: stem; inflorescence meristem; male gametophyte; CONTAINS InterPro DOMAIN/s: Protein kinase; catalytic domain (InterPro:IPR000719); Serine/threonine-protein kinase domain (InterPro:IPR002290); Se…	1	-0.248258	0.0320277	1.63973	0.0609379	0.295732	0.298107	0.112247	0.168093	0.18283	0.583245	0.854611	0.711621
AT1G77120	alcohol dehydrogenase 1	alcohol dehydrogenase 1 (ADH1); FUNCTIONS IN: alcohol dehydrogenase (NAD) activity; INVOLVED IN: response to cadmium ion; cellular respiration; response to salt stress; response to hypoxia; response to osmotic stress; LOCATED IN: cytosol; plasma membrane; EXPRESSED IN: 24 plant structures; EXPRESSED DURING: 12 growth stages; CONTAINS InterPro DOMAIN/s: GroES-like (InterPro:IPR011032); Alcohol deh…	1	0.135884	1.90243e-13	1.63928	4.38918	8.23627	6.11532	7.34782	6.87649	6.17434	20.025	24.1853	27.0457
AT1G78190	Trm112p-like protein	Trm112p-like protein; CONTAINS InterPro DOMAIN/s: Protein of unknown function DUF343 (InterPro:IPR005651); BEST Arabidopsis thaliana protein match is: Trm112p-like protein (TAIR:AT1G22270.1); Has 414 Blast hits to 414 proteins in 194 species: Archae - 0; Bacteria - 0; Metazoa - 149; Fungi - 129; Plants - 62; Viruses - 0; Other Eukaryotes - 74 (source: NCBI BLink).	1	0.571755	0.0102376	1.6326	5.36392	1.51848	1.8743	4.46964	3.81109	3.30117	11.8474	10.5709	7.77432
AT1G54575	hypothetical protein	unknown protein; Has 35333 Blast hits to 34131 proteins in 2444 species: Archae - 798; Bacteria - 22429; Metazoa - 974; Fungi - 991; Plants - 531; Viruses - 0; Other Eukaryotes - 9610 (source: NCBI BLink).	1	-0.606591	0.00676189	1.63227	10.7278	11.714	15.8274	4.94013	9.63981	12.3794	32.0319	59.4918	61.5282
AT3G26590	MATE efflux family protein	MATE efflux family protein; FUNCTIONS IN: antiporter activity; drug transmembrane transporter activity; transporter activity; INVOLVED IN: drug transmembrane transport; transmembrane transport; LOCATED IN: plasma membrane; vacuole; membrane; EXPRESSED IN: 22 plant structures; EXPRESSED DURING: 13 growth stages; CONTAINS InterPro DOMAIN/s: Multi antimicrobial extrusion protein MatE (InterPro:IPR00…	1	0.0139082	0.0225004	1.62328	1.9909	4.27464	4.80648	2.2543	3.75195	5.29098	9.80151	11.8453	20.2364
AT2G21590	Glucose-1-phosphate adenylyltransferase family protein	APL4; CONTAINS InterPro DOMAIN/s: Glucose-1-phosphate adenylyltransferase (InterPro:IPR011831); ADP-glucose pyrophosphorylase; conserved site (InterPro:IPR005836); Nucleotidyl transferase (InterPro:IPR005835); BEST Arabidopsis thaliana protein match is: Glucose-1-phosphate adenylyltransferase family protein (TAIR:AT4G39210.1); Has 8265 Blast hits to 8149 proteins in 1719 species: Archae - 344; Ba…	1	0.0236315	0.000653449	1.62189	8.10774	9.25972	8.43578	8.74498	9.82807	8.22527	16.1149	66.4285	33.6838
AT5G52640	heat shock protein 90.1	heat shock protein 90.1 (HSP90.1); FUNCTIONS IN: unfolded protein binding; ATP binding; INVOLVED IN: defense response to bacterium; response to heat; response to arsenic; LOCATED IN: cytosol; cell wall; plasma membrane; EXPRESSED IN: 25 plant structures; EXPRESSED DURING: 14 growth stages; CONTAINS InterPro DOMAIN/s: Chaperone protein htpG (InterPro:IPR001404); Heat shock protein Hsp90; conserved…	1	-0.20656	8.54087e-06	1.61937	2.12792	3.64946	3.11858	1.87009	4.04092	2.21234	9.85625	13.6345	10.2457
AT1G02220	NAC domain containing protein 3	NAC domain containing protein 3 (NAC003); FUNCTIONS IN: sequence-specific DNA binding transcription factor activity; INVOLVED IN: multicellular organismal development; regulation of transcription; LOCATED IN: cellular_component unknown; EXPRESSED IN: 17 plant structures; EXPRESSED DURING: LP.06 six leaves visible; LP.04 four leaves visible; 4 anthesis; 4 leaf senescence stage; petal differentiati…	1	-0.276385	0.0106933	1.61462	2.15427	2.39935	1.85867	1.55366	1.92078	1.91508	5.71766	5.04633	18.9123
AT4G01480	pyrophosphorylase 5	pyrophosphorylase 5 (PPa5); FUNCTIONS IN: inorganic diphosphatase activity; pyrophosphatase activity; INVOLVED IN: phosphate metabolic process; metabolic process; LOCATED IN: membrane; cytoplasm; EXPRESSED IN: 23 plant structures; EXPRESSED DURING: 15 growth stages; CONTAINS InterPro DOMAIN/s: Inorganic pyrophosphatase (InterPro:IPR008162); BEST Arabidopsis thaliana protein match is: pyrophosphor…	1	0.0272389	3.52295e-06	1.61334	11.6614	21.9614	20.3537	16.2131	21.0374	17.1924	42.629	81.1731	84.4148
AT5G39520	Protein of unknown function (DUF1997)	Protein of unknown function (DUF1997); FUNCTIONS IN: molecular_function unknown; INVOLVED IN: biological_process unknown; LOCATED IN: chloroplast; EXPRESSED IN: 9 plant structures; EXPRESSED DURING: LP.06 six leaves visible; LP.04 four leaves visible; 4 anthesis; 4 leaf senescence stage; petal differentiation and expansion stage; CONTAINS InterPro DOMAIN/s: Protein of unknown function DUF1997 (In…	1	-0.98246	0.0238531	1.61178	3.50356	1.93213	2.37428	2.34673	1.3578	0.66157	10.7087	6.30609	13.6116
AT1G11330	S-locus lectin protein kinase family protein	S-locus lectin protein kinase family protein; FUNCTIONS IN: in 6 functions; INVOLVED IN: protein amino acid phosphorylation; recognition of pollen; LOCATED IN: plasma membrane; EXPRESSED IN: 23 plant structures; EXPRESSED DURING: 13 growth stages; CONTAINS InterPro DOMAIN/s: Curculin-like (mannose-binding) lectin (InterPro:IPR001480); PAN-2 domain (InterPro:IPR013227); Apple-like (InterPro:IPR003…	1	0.164461	5.81159e-08	1.61026	5.70617	4.08007	3.71249	5.95279	4.57215	4.7534	14.9815	23.9917	13.3724
AT3G16430	jacalin-related lectin 31	jacalin-related lectin 31 (JAL31); FUNCTIONS IN: copper ion binding; INVOLVED IN: biological_process unknown; LOCATED IN: cellular_component unknown; EXPRESSED IN: root; CONTAINS InterPro DOMAIN/s: Mannose-binding lectin (InterPro:IPR001229); BEST Arabidopsis thaliana protein match is: PYK10-binding protein 1 (TAIR:AT3G16420.3); Has 1533 Blast hits to 750 proteins in 40 species: Archae - 0; Bacte…	1	0.403263	0.0410267	1.61023	2.30254	6.43217	4.4321	4.60339	6.52201	5.40665	8.42959	11.6284	37.6042
AT2G18230	pyrophosphorylase 2	pyrophosphorylase 2 (PPa2); FUNCTIONS IN: inorganic diphosphatase activity; pyrophosphatase activity; INVOLVED IN: phosphate metabolic process; metabolic process; LOCATED IN: membrane; cytoplasm; EXPRESSED IN: 22 plant structures; EXPRESSED DURING: 14 growth stages; CONTAINS InterPro DOMAIN/s: Inorganic pyrophosphatase (InterPro:IPR008162); BEST Arabidopsis thaliana protein match is: pyrophosphor…	1	0.405949	0.00116196	1.60597	10.2203	14.6714	18.4865	12.7463	18.8665	28.5429	35.4943	60.7436	71.0174
AT1G10480	zinc finger protein 5	zinc finger protein 5 (ZFP5); FUNCTIONS IN: sequence-specific DNA binding transcription factor activity; zinc ion binding; nucleic acid binding; INVOLVED IN: regulation of transcription; LOCATED IN: intracellular; chloroplast; EXPRESSED IN: inflorescence meristem; hypocotyl; root; flower; EXPRESSED DURING: petal differentiation and expansion stage; CONTAINS InterPro DOMAIN/s: Zinc finger; C2H2-ty…	1	0.299265	0.0280528	1.60485	0.810112	2.53362	1.76135	1.04218	2.70865	2.57597	4.50642	4.45539	10.4667
AT1G31580	ECS1	ECS1; Has 14 Blast hits to 14 proteins in 2 species: Archae - 0; Bacteria - 0; Metazoa - 0; Fungi - 0; Plants - 14; Viruses - 0; Other Eukaryotes - 0 (source: NCBI BLink).	1	-0.290165	0.0314496	1.6027	483.561	1077.86	1208.27	494.117	814.748	909.099	2842.51	4239.11	2852.84
AT5G20400	2-oxoglutarate (2OG) and Fe(II)-dependent oxygenase superfamily protein	2-oxoglutarate (2OG) and Fe(II)-dependent oxygenase superfamily protein; CONTAINS InterPro DOMAIN/s: Oxoglutarate/iron-dependent oxygenase (InterPro:IPR005123); BEST Arabidopsis thaliana protein match is: 2-oxoglutarate (2OG) and Fe(II)-dependent oxygenase superfamily protein (TAIR:AT1G49390.1); Has 8498 Blast hits to 8450 proteins in 980 species: Archae - 0; Bacteria - 1051; Metazoa - 121; Fungi…	1	-0.0213977	4.67277e-05	1.6021	2.18015	1.89094	2.93915	2.92945	1.72155	2.44084	6.28385	7.29617	14.6601
AT1G27020	plant/protein	unknown protein; BEST Arabidopsis thaliana protein match is: unknown protein (TAIR:AT1G27030.1); Has 514 Blast hits to 514 proteins in 175 species: Archae - 0; Bacteria - 311; Metazoa - 0; Fungi - 0; Plants - 65; Viruses - 0; Other Eukaryotes - 138 (source: NCBI BLink).	1	-0.0877981	0.00413584	1.602	21.6669	17.1491	17.1685	34.8058	11.6525	13.9166	100.725	60.0862	57.5666
AT5G17050	UDP-glucosyl transferase 78D2	UDP-glucosyl transferase 78D2 (UGT78D2); CONTAINS InterPro DOMAIN/s: UDP-glucuronosyl/UDP-glucosyltransferase (InterPro:IPR002213); BEST Arabidopsis thaliana protein match is: UDP-glucosyl transferase 78D3 (TAIR:AT5G17030.1); Has 1807 Blast hits to 1807 proteins in 277 species: Archae - 0; Bacteria - 0; Metazoa - 736; Fungi - 347; Plants - 385; Viruses - 0; Other Eukaryotes - 339 (source: NCBI BL…	1	0.101651	7.73399e-05	1.5991	8.07307	10.8023	11.5779	8.28759	11.9631	13.372	21.1985	48.0896	53.7863
AT1G73260	kunitz trypsin inhibitor 1	kunitz trypsin inhibitor 1 (KTI1); FUNCTIONS IN: endopeptidase inhibitor activity; INVOLVED IN: response to salt stress; response to hydrogen peroxide; defense response to bacterium; programmed cell death; response to salicylic acid stimulus; LOCATED IN: mitochondrion; EXPRESSED IN: 8 plant structures; EXPRESSED DURING: LP.06 six leaves visible; LP.04 four leaves visible; 4 anthesis; petal differ…	1	-0.184859	0.0053491	1.58938	6.22008	7.90789	6.12243	6.54702	5.62402	5.90387	21.1559	14.8398	51.4574
AT5G04340	zinc finger of Arabidopsis thaliana 6	zinc finger of Arabidopsis thaliana 6 (ZAT6); FUNCTIONS IN: sequence-specific DNA binding transcription factor activity; zinc ion binding; nucleic acid binding; LOCATED IN: intracellular; EXPRESSED IN: 15 plant structures; EXPRESSED DURING: 8 growth stages; CONTAINS InterPro DOMAIN/s: Zinc finger; C2H2-like (InterPro:IPR015880); Zinc finger; C2H2-type (InterPro:IPR007087); BEST Arabidopsis thalia…	1	-0.160601	0.0111582	1.58865	2.35405	2.94818	2.19352	1.27886	3.65615	2.45357	5.21808	14.7007	10.7923
AT4G39955	alpha/beta-Hydrolases superfamily protein	alpha/beta-Hydrolases superfamily protein; FUNCTIONS IN: hydrolase activity; catalytic activity; LOCATED IN: plasma membrane; EXPRESSED IN: 12 plant structures; EXPRESSED DURING: 6 growth stages; CONTAINS InterPro DOMAIN/s: Epoxide hydrolase-like (InterPro:IPR000639); Alpha/beta hydrolase fold-1 (InterPro:IPR000073); BEST Arabidopsis thaliana protein match is: alpha/beta-Hydrolases superfamily pr…	1	0.0247894	5.1317e-12	1.58744	5.59082	5.2811	6.55846	6.83044	6.25888	5.06905	20.434	19.9862	25.2522
AT1G22220	F-box family protein	F-box family protein; CONTAINS InterPro DOMAIN/s: F-box domain; cyclin-like (InterPro:IPR001810); BEST Arabidopsis thaliana protein match is: F-box family protein (TAIR:AT1G78100.1); Has 155 Blast hits to 154 proteins in 12 species: Archae - 0; Bacteria - 0; Metazoa - 0; Fungi - 0; Plants - 155; Viruses - 0; Other Eukaryotes - 0 (source: NCBI BLink).	1	0.703119	0.014907	1.58343	0.474556	1.22828	1.22832	1.443	1.79826	1.31427	2.17397	2.72592	6.70777
AT1G55740	seed imbibition 1	seed imbibition 1 (SIP1); CONTAINS InterPro DOMAIN/s: Glycoside hydrolase; catalytic core (InterPro:IPR017853); Raffinose synthase (InterPro:IPR008811); BEST Arabidopsis thaliana protein match is: seed imbibition 2 (TAIR:AT3G57520.1); Has 563 Blast hits to 527 proteins in 159 species: Archae - 29; Bacteria - 119; Metazoa - 0; Fungi - 82; Plants - 322; Viruses - 0; Other Eukaryotes - 11 (source: N…	1	-0.185809	0.0145098	1.5811	1.19948	1.45989	1.70314	1.56313	1.20316	1.14247	2.52317	4.58636	13.5863
AT1G64170	cation/H+ exchanger 16	cation/H+ exchanger 16 (CHX16); FUNCTIONS IN: monovalent cation:hydrogen antiporter activity; sodium:hydrogen antiporter activity; INVOLVED IN: cation transport; LOCATED IN: integral to membrane; EXPRESSED IN: stem; male gametophyte; hypocotyl; root; leaf; EXPRESSED DURING: LP.04 four leaves visible; CONTAINS InterPro DOMAIN/s: Cation/H+ exchanger (InterPro:IPR006153); BEST Arabidopsis thaliana p…	1	-0.033062	0.00145389	1.58105	1.03746	1.3995	1.45825	1.14751	1.35812	1.34733	2.8654	4.89338	7.96904
AT4G10270	Wound-responsive family protein	Wound-responsive family protein; CONTAINS InterPro DOMAIN/s: Protein of unknown function wound-induced (InterPro:IPR022251); BEST Arabidopsis thaliana protein match is: Wound-responsive family protein (TAIR:AT4G10265.1); Has 183 Blast hits to 182 proteins in 16 species: Archae - 0; Bacteria - 0; Metazoa - 0; Fungi - 0; Plants - 183; Viruses - 0; Other Eukaryotes - 0 (source: NCBI BLink).	1	0.756227	0.0370714	1.58049	2.63645	3.07073	4.91331	5.55005	3.70234	10.709	8.28186	13.3398	21.486
AT3G03440	ARM repeat superfamily protein	ARM repeat superfamily protein; FUNCTIONS IN: binding; INVOLVED IN: biological_process unknown; LOCATED IN: chloroplast; EXPRESSED IN: 18 plant structures; EXPRESSED DURING: 13 growth stages; CONTAINS InterPro DOMAIN/s: Armadillo-like helical (InterPro:IPR011989); Armadillo (InterPro:IPR000225); Armadillo-type fold (InterPro:IPR016024); BEST Arabidopsis thaliana protein match is: ARM repeat super…	1	0.121067	0.00317353	1.57929	3.02286	2.89685	2.38886	3.46367	3.4927	2.36669	7.02411	23.6536	6.61703
AT4G36990	heat shock factor 4	heat shock factor 4 (HSF4); FUNCTIONS IN: transcription repressor activity; DNA binding; sequence-specific DNA binding transcription factor activity; INVOLVED IN: response to cyclopentenone; response to heat; LOCATED IN: nucleus; CONTAINS InterPro DOMAIN/s: Winged helix-turn-helix transcription repressor DNA-binding (InterPro:IPR011991); Heat shock factor (HSF)-type; DNA-binding (InterPro:IPR0002…	1	0.063948	0.000278425	1.57657	5.15678	7.91515	6.0902	5.3016	9.02195	6.31046	15.4808	21.7653	38.4382
AT5G56840	myb-like transcription factor family protein	myb-like transcription factor family protein; CONTAINS InterPro DOMAIN/s: SANT; DNA-binding (InterPro:IPR001005); Homeodomain-like (InterPro:IPR009057); Myb; DNA-binding (InterPro:IPR014778); Zinc finger; CCHC-type (InterPro:IPR001878); HTH transcriptional regulator; Myb-type; DNA-binding (InterPro:IPR017930); Myb-like DNA-binding domain; SHAQKYF class (InterPro:IPR006447); BEST Arabidopsis thali…	1	0.719575	0.00476933	1.57024	3.44087	2.50478	1.09303	3.70404	4.62804	2.67112	6.67873	9.80599	7.61667
AT4G00700	C2 calcium/lipid-binding plant phosphoribosyltransferase family protein	C2 calcium/lipid-binding plant phosphoribosyltransferase family protein; CONTAINS InterPro DOMAIN/s: C2 membrane targeting protein (InterPro:IPR018029); C2 calcium/lipid-binding domain; CaLB (InterPro:IPR008973); Phosphoribosyltransferase C-terminal (InterPro:IPR013583); C2 calcium-dependent membrane targeting (InterPro:IPR000008); BEST Arabidopsis thaliana protein match is: C2 calcium/lipid-bind…	1	0.168137	0.021448	1.56976	0.223022	0.365284	0.194824	0.220072	0.405465	0.270223	0.547325	0.78193	1.98101
AT1G62540	flavin-monooxygenase glucosinolate S-oxygenase 2	flavin-monooxygenase glucosinolate S-oxygenase 2 (FMO GS-OX2); CONTAINS InterPro DOMAIN/s: Flavin-containing monooxygenase FMO (InterPro:IPR000960); Flavin-containing monooxygenase-like (InterPro:IPR020946); BEST Arabidopsis thaliana protein match is: flavin-monooxygenase glucosinolate S-oxygenase 1 (TAIR:AT1G65860.1); Has 12235 Blast hits to 11922 proteins in 1493 species: Archae - 60; Bacteria …	1	-0.202372	0.0378516	1.56278	3.09471	6.84167	7.97568	2.98101	6.47078	6.10056	9.73068	25.1526	34.8295
AT1G64660	methionine gamma-lyase	methionine gamma-lyase (MGL); CONTAINS InterPro DOMAIN/s: Pyridoxal phosphate-dependent transferase; major domain (InterPro:IPR015424); Cys/Met metabolism; pyridoxal phosphate-dependent enzyme (InterPro:IPR000277); Pyridoxal phosphate-dependent transferase; major region; subdomain 1 (InterPro:IPR015421); Pyridoxal phosphate-dependent transferase; major region; subdomain 2 (InterPro:IPR015422); BE…	1	-0.0641636	0.00809647	1.56105	16.5439	10.7389	7.44767	14.8419	11.5882	7.15302	28.5064	63.4605	36.7002
AT4G14020	Rapid alkalinization factor (RALF) family protein	Rapid alkalinization factor (RALF) family protein; CONTAINS InterPro DOMAIN/s: Rapid ALkalinization Factor (InterPro:IPR008801); Has 30201 Blast hits to 17322 proteins in 780 species: Archae - 12; Bacteria - 1396; Metazoa - 17338; Fungi - 3422; Plants - 5037; Viruses - 0; Other Eukaryotes - 2996 (source: NCBI BLink).	1	-0.2297	6.84167e-08	1.55621	37.8997	51.2767	41.4685	27.5012	39.7439	48.5053	140.926	166.119	171.498
AT1G31770	ATP-binding cassette 14	ATP-binding cassette 14 (ABCG14); FUNCTIONS IN: ATPase activity; coupled to transmembrane movement of substances; LOCATED IN: membrane; EXPRESSED IN: 23 plant structures; EXPRESSED DURING: 13 growth stages; CONTAINS InterPro DOMAIN/s: ATPase; AAA+ type; core (InterPro:IPR003593); ABC transporter-like (InterPro:IPR003439); ABC-2 type transporter (InterPro:IPR013525); ABC transporter; conserved sit…	1	0.446623	2.90611e-15	1.55309	5.55827	5.91905	5.55665	9.28487	7.33592	7.22933	16.5014	20.1978	27.0838
AT1G77920	bZIP transcription factor family protein	bZIP transcription factor family protein; CONTAINS InterPro DOMAIN/s: Basic-leucine zipper (bZIP) transcription factor (InterPro:IPR004827); bZIP transcription factor; bZIP-1 (InterPro:IPR011616); BEST Arabidopsis thaliana protein match is: TGA1A-related gene 3 (TAIR:AT1G22070.1); Has 1009 Blast hits to 1009 proteins in 97 species: Archae - 0; Bacteria - 11; Metazoa - 10; Fungi - 28; Plants - 845…	1	-0.174584	1.89701e-13	1.55055	5.50176	8.7038	7.5082	6.6573	6.64842	5.99882	22.1987	29.0192	27.4689
AT3G57630	exostosin family protein	exostosin family protein; FUNCTIONS IN: catalytic activity; LOCATED IN: endomembrane system; membrane; EXPRESSED IN: 21 plant structures; EXPRESSED DURING: 13 growth stages; CONTAINS InterPro DOMAIN/s: EGF; extracellular (InterPro:IPR013111); Exostosin-like (InterPro:IPR004263); EGF-like (InterPro:IPR006210); EGF-like; type 3 (InterPro:IPR000742); EGF-like region; conserved site (InterPro:IPR0130…	1	0.293809	8.14178e-05	1.54952	1.62171	2.74581	2.51853	2.46559	2.56654	3.47659	4.81125	10.4451	10.9778
AT4G02380	senescence-associated gene 21	senescence-associated gene 21 (SAG21); CONTAINS InterPro DOMAIN/s: Late embryogenesis abundant protein; group 3 (InterPro:IPR004926); BEST Arabidopsis thaliana protein match is: Late embryogenesis abundant 3 (LEA3) family protein (TAIR:AT1G02820.1); Has 181 Blast hits to 176 proteins in 36 species: Archae - 0; Bacteria - 0; Metazoa - 0; Fungi - 0; Plants - 181; Viruses - 0; Other Eukaryotes - 0 (…	1	0.268695	0.0102382	1.54931	46.685	21.4003	30.9621	63.085	23.6736	38.5107	83.731	90.9741	198.864
AT4G02360	Protein of unknown function; DUF538	Protein of unknown function; DUF538; FUNCTIONS IN: molecular_function unknown; INVOLVED IN: biological_process unknown; LOCATED IN: endomembrane system; EXPRESSED IN: 9 plant structures; EXPRESSED DURING: LP.04 four leaves visible; 4 anthesis; C globular stage; petal differentiation and expansion stage; E expanded cotyledon stage; CONTAINS InterPro DOMAIN/s: Protein of unknown function DUF538 (In…	1	0.357039	0.00703529	1.54527	3.9927	2.00942	1.65352	3.4243	3.41161	2.59377	5.51626	10.898	11.3166
AT5G67340	ARM repeat superfamily protein	ARM repeat superfamily protein; FUNCTIONS IN: ubiquitin-protein ligase activity; binding; INVOLVED IN: protein ubiquitination; LOCATED IN: endomembrane system; ubiquitin ligase complex; EXPRESSED IN: 11 plant structures; EXPRESSED DURING: 7 growth stages; CONTAINS InterPro DOMAIN/s: U box domain (InterPro:IPR003613); Armadillo-like helical (InterPro:IPR011989); Armadillo (InterPro:IPR000225); Arm…	1	0.0242029	0.000235106	1.54125	0.531284	0.793329	1.08531	0.860321	0.717382	0.830008	1.96579	2.83201	4.04138
AT2G43510	trypsin inhibitor protein 1	trypsin inhibitor protein 1 (TI1); FUNCTIONS IN: serine-type endopeptidase inhibitor activity; INVOLVED IN: defense response to fungus; defense response; LOCATED IN: endomembrane system; extracellular region; EXPRESSED IN: 23 plant structures; EXPRESSED DURING: 13 growth stages; CONTAINS InterPro DOMAIN/s: Scorpion long chain toxin (InterPro:IPR002061); Knottin (InterPro:IPR003614); BEST Arabidop…	1	-0.348408	0.0155042	1.54113	68.5157	29.2606	28.6018	40.9624	23.6416	30.3604	104.386	109.729	243.507
AT5G25110	CBL-interacting protein kinase 25	CBL-interacting protein kinase 25 (CIPK25); FUNCTIONS IN: protein serine/threonine kinase activity; protein kinase activity; kinase activity; ATP binding; INVOLVED IN: defense response to fungus; EXPRESSED IN: 9 plant structures; EXPRESSED DURING: 4 anthesis; C globular stage; petal differentiation and expansion stage; CONTAINS InterPro DOMAIN/s: Protein kinase; ATP binding site (InterPro:IPR0174…	1	0.307529	0.000487868	1.53804	0.55839	0.843069	0.896089	0.783652	0.933501	1.17415	1.7967	3.03686	3.82305
AT2G41090	Calcium-binding EF-hand family protein	Calcium-binding EF-hand family protein; FUNCTIONS IN: calcium ion binding; LOCATED IN: cellular_component unknown; EXPRESSED IN: 21 plant structures; EXPRESSED DURING: 14 growth stages; CONTAINS InterPro DOMAIN/s: EF-Hand 1; calcium-binding site (InterPro:IPR018247); EF-HAND 2 (InterPro:IPR018249); EF-hand-like domain (InterPro:IPR011992); Calcium-binding EF-hand (InterPro:IPR002048); EF-hand (In…	1	0.0546034	0.00184816	1.53721	190.208	216.111	123.764	157.595	233.596	164.516	503.004	997.891	482.813
AT1G14240	GDA1/CD39 nucleoside phosphatase family protein	GDA1/CD39 nucleoside phosphatase family protein; FUNCTIONS IN: hydrolase activity; INVOLVED IN: biological_process unknown; LOCATED IN: cellular_component unknown; EXPRESSED IN: 20 plant structures; EXPRESSED DURING: 11 growth stages; CONTAINS InterPro DOMAIN/s: Nucleoside phosphatase GDA1/CD39 (InterPro:IPR000407); BEST Arabidopsis thaliana protein match is: GDA1/CD39 nucleoside phosphatase fami…	1	-0.136195	0.0162037	1.53665	1.60104	3.44312	3.86128	3.76691	3.11743	1.44904	6.93384	7.80391	18.9073
AT3G15340	proton pump interactor 2	proton pump interactor 2 (PPI2); INVOLVED IN: regulation of proton transport; LOCATED IN: cellular_component unknown; BEST Arabidopsis thaliana protein match is: unknown protein (TAIR:AT5G36690.1); Has 26949 Blast hits to 17849 proteins in 1448 species: Archae - 129; Bacteria - 3780; Metazoa - 11316; Fungi - 2383; Plants - 1083; Viruses - 91; Other Eukaryotes - 8167 (source: NCBI BLink).	1	0.0437073	0.0335752	1.53238	0.425654	0.607742	0.48995	0.553564	0.502304	0.531793	0.811282	2.23081	3.43408
AT5G24770	vegetative storage protein 2	vegetative storage protein 2 (VSP2); FUNCTIONS IN: acid phosphatase activity; INVOLVED IN: in 8 processes; LOCATED IN: cytosolic ribosome; vacuole; EXPRESSED IN: fruit; flower; leaf; EXPRESSED DURING: seedling growth; 4 leaf senescence stage; CONTAINS InterPro DOMAIN/s: Acid phosphatase (Class B) (InterPro:IPR005519); Vegetative storage protein/acid phosphatase (InterPro:IPR014403); Acid phosphat…	1	0.0553987	1.6139e-05	1.52918	323.69	232.649	197.683	325.685	301.313	180.886	659.93	1295.59	815.433
AT5G39850	Ribosomal protein S4; (RJ) RPS9C	Ribosomal protein S4; FUNCTIONS IN: structural constituent of ribosome; INVOLVED IN: translation; LOCATED IN: cytosolic small ribosomal subunit; membrane; EXPRESSED IN: 22 plant structures; EXPRESSED DURING: 13 growth stages; CONTAINS InterPro DOMAIN/s: Ribosomal protein S4 (InterPro:IPR001912); Ribosomal protein S4; conserved site (InterPro:IPR018079); Ribosomal protein S4/S9; eukaryotic/archaea…	1	0.203264	0.000126875	1.52892	13.9417	18.6545	8.16572	20.6491	16.9811	9.83665	47.7052	48.9627	42.8546
AT1G09480	NAD(P)-binding Rossmann-fold superfamily protein	NAD(P)-binding Rossmann-fold superfamily protein; FUNCTIONS IN: alcohol dehydrogenase (NAD) activity; cinnamyl-alcohol dehydrogenase activity; INVOLVED IN: lignin biosynthetic process; cellular metabolic process; metabolic process; LOCATED IN: cellular_component unknown; CONTAINS InterPro DOMAIN/s: NAD-dependent epimerase/dehydratase (InterPro:IPR001509); NAD(P)-binding domain (InterPro:IPR016040…	1	-0.393528	0.00654046	1.52721	0.741056	0.676181	0.81119	0.730092	0.526521	0.483624	3.07563	2.77516	2.33379
AT5G12330	Lateral root primordium (LRP) protein-related	LATERAL ROOT PRIMORDIUM 1 (LRP1); FUNCTIONS IN: protein homodimerization activity; INVOLVED IN: response to auxin stimulus; root development; LOCATED IN: cellular_component unknown; EXPRESSED IN: 15 plant structures; EXPRESSED DURING: 7 growth stages; CONTAINS InterPro DOMAIN/s: Lateral Root Primordium type 1; C-terminal (InterPro:IPR006511); Zinc finger; Lateral Root Primordium type 1 (InterPro:…	1	-0.0372729	0.019825	1.52573	0.959401	1.08019	1.18005	0.807863	1.27029	1.1691	2.48635	2.65932	8.84853
AT5G41400	RING/U-box superfamily protein	RING/U-box superfamily protein; FUNCTIONS IN: zinc ion binding; LOCATED IN: endomembrane system; EXPRESSED IN: 17 plant structures; EXPRESSED DURING: 8 growth stages; CONTAINS InterPro DOMAIN/s: Zinc finger; RING-type (InterPro:IPR001841); Zinc finger; C3HC4 RING-type (InterPro:IPR018957); BEST Arabidopsis thaliana protein match is: RING/U-box superfamily protein (TAIR:AT1G63840.1); Has 1807 Blas…	1	-0.187425	0.00290086	1.52296	10.5447	8.27978	10.8192	6.4848	7.9625	13.1251	21.5167	47.6977	42.9795
AT4G16370	oligopeptide transporter	oligopeptide transporter (OPT3); CONTAINS InterPro DOMAIN/s: Tetrapeptide transporter; OPT1/isp4 (InterPro:IPR004648); Oligopeptide transporter OPT superfamily (InterPro:IPR004813); BEST Arabidopsis thaliana protein match is: oligopeptide transporter 2 (TAIR:AT1G09930.1); Has 1146 Blast hits to 1125 proteins in 109 species: Archae - 0; Bacteria - 26; Metazoa - 0; Fungi - 775; Plants - 337; Viruse…	1	0.132896	1.73129e-09	1.52253	31.6245	41.5327	39.6907	40.2934	45.4086	39.9171	168.559	132.484	107.852
AT4G11910	NONYELLOWING 2, NYE2, SGR2, STAY-GREEN 2	INVOLVED IN: biological_process unknown; LOCATED IN: chloroplast; BEST Arabidopsis thaliana protein match is: non-yellowing 1 (TAIR:AT4G22920.1); Has 206 Blast hits to 202 proteins in 67 species: Archae - 0; Bacteria - 86; Metazoa - 0; Fungi - 0; Plants - 118; Viruses - 0; Other Eukaryotes - 2 (source: NCBI BLink).	1	-0.0444057	0.0057826	1.52113	1.46631	1.05193	0.772266	1.34207	0.767377	1.11822	3.56724	3.50622	4.62535
AT4G13190	Protein kinase superfamily protein	Protein kinase superfamily protein; FUNCTIONS IN: protein serine/threonine kinase activity; protein kinase activity; kinase activity; ATP binding; INVOLVED IN: protein amino acid phosphorylation; LOCATED IN: cellular_component unknown; EXPRESSED IN: male gametophyte; pollen tube; EXPRESSED DURING: M germinated pollen stage; CONTAINS InterPro DOMAIN/s: Protein kinase; ATP binding site (InterPro:IP…	1	0.0925332	0.00257992	1.51595	0.850715	1.0223	1.28342	1.02335	1.1784	1.19672	2.18719	4.14399	5.79763
AT5G64120	Peroxidase superfamily protein	Peroxidase superfamily protein; FUNCTIONS IN: peroxidase activity; INVOLVED IN: defense response to fungus; N-terminal protein myristoylation; respiratory burst; LOCATED IN: apoplast; cell wall; membrane; EXPRESSED IN: 17 plant structures; EXPRESSED DURING: 10 growth stages; CONTAINS InterPro DOMAIN/s: Haem peroxidase (InterPro:IPR010255); Plant peroxidase (InterPro:IPR000823); Peroxidases heam-l…	1	-0.065012	0.0329308	1.51552	5.34123	5.52335	6.60497	6.93552	3.40483	7.64966	10.9275	28.5517	28.6257
AT4G26120	Ankyrin repeat family protein / BTB/POZ domain-containing protein	Ankyrin repeat family protein / BTB/POZ domain-containing protein; CONTAINS InterPro DOMAIN/s: BTB/POZ (InterPro:IPR013069); NPR1/NIM1 like; C-terminal (InterPro:IPR021094); BTB/POZ fold (InterPro:IPR011333); Ankyrin repeat-containing domain (InterPro:IPR020683); BTB/POZ-like (InterPro:IPR000210); Ankyrin repeat (InterPro:IPR002110); BEST Arabidopsis thaliana protein match is: regulatory protein …	1	-0.0198688	0.0219894	1.5153	0.269253	0.261337	0.342125	0.334934	0.270078	0.27116	0.768912	1.10388	1.38665
AT3G21230	4-coumarate:CoA ligase 5	4-coumarate:CoA ligase 5 (4CL5); CONTAINS InterPro DOMAIN/s: AMP-binding; conserved site (InterPro:IPR020845); AMP-dependent synthetase/ligase (InterPro:IPR000873); BEST Arabidopsis thaliana protein match is: 4-coumarate:CoA ligase 2 (TAIR:AT3G21240.1); Has 86695 Blast hits to 79061 proteins in 3832 species: Archae - 1152; Bacteria - 55057; Metazoa - 3672; Fungi - 4648; Plants - 2823; Viruses - 1…	1	-0.139475	0.000128823	1.51493	1.09121	2.06782	2.22726	1.31264	1.98062	1.53502	4.46329	5.62983	9.21827
AT5G25930	Protein kinase family protein with leucine-rich repeat domain	Protein kinase family protein with leucine-rich repeat domain; FUNCTIONS IN: kinase activity; INVOLVED IN: protein amino acid phosphorylation; LOCATED IN: plasma membrane; membrane; EXPRESSED IN: 23 plant structures; EXPRESSED DURING: 14 growth stages; CONTAINS InterPro DOMAIN/s: Protein kinase; ATP binding site (InterPro:IPR017441); Protein kinase; catalytic domain (InterPro:IPR000719); Leucine-…	1	0.0343165	0.00218931	1.51452	1.08839	1.13765	1.49524	1.3659	0.923765	1.67459	3.53401	4.20543	5.71359
AT2G03090	expansin A15	expansin A15 (EXPA15); INVOLVED IN: plant-type cell wall modification involved in multidimensional cell growth; syncytium formation; unidimensional cell growth; plant-type cell wall loosening; LOCATED IN: endomembrane system; extracellular region; EXPRESSED IN: 25 plant structures; EXPRESSED DURING: 13 growth stages; CONTAINS InterPro DOMAIN/s: Pollen allergen; N-terminal (InterPro:IPR014734); Ra…	1	0.245568	0.0120407	1.51446	5.10033	15.5971	9.0493	7.13337	14.9274	11.9968	22.2218	38.8863	38.1216
AT1G16400	cytochrome P450; family 79; subfamily F; polypeptide 2	cytochrome P450; family 79; subfamily F; polypeptide 2 (CYP79F2); CONTAINS InterPro DOMAIN/s: Cytochrome P450 (InterPro:IPR001128); Cytochrome P450; E-class; group I (InterPro:IPR002401); Cytochrome P450; conserved site (InterPro:IPR017972); BEST Arabidopsis thaliana protein match is: cytochrome p450 79f1 (TAIR:AT1G16410.1); Has 27578 Blast hits to 27450 proteins in 1508 species: Archae - 44; Bac…	1	0.328835	0.0228329	1.51358	1.20754	2.73256	2.13133	1.74606	3.21757	2.64729	5.28024	5.3894	11.3511
AT4G12290	Copper amine oxidase family protein	Copper amine oxidase family protein; FUNCTIONS IN: quinone binding; primary amine oxidase activity; copper ion binding; INVOLVED IN: oxidation reduction; amine metabolic process; LOCATED IN: vacuole; CONTAINS InterPro DOMAIN/s: Copper amine oxidase; N-terminal (InterPro:IPR016182); Copper amine oxidase; N2-terminal (InterPro:IPR015800); Copper amine oxidase; N2/N3-terminal (InterPro:IPR015801); C…	1	0.0723857	0.0445643	1.51235	12.5943	13.3542	5.6417	13.6648	14.2096	6.03721	32.0797	63.8436	20.9837
AT3G21240	4-coumarate:CoA ligase 2	4-coumarate:CoA ligase 2 (4CL2); CONTAINS InterPro DOMAIN/s: AMP-binding; conserved site (InterPro:IPR020845); AMP-dependent synthetase/ligase (InterPro:IPR000873); BEST Arabidopsis thaliana protein match is: 4-coumarate:CoA ligase 1 (TAIR:AT1G51680.1); Has 86092 Blast hits to 78635 proteins in 3758 species: Archae - 1209; Bacteria - 54193; Metazoa - 3597; Fungi - 4717; Plants - 2816; Viruses - 1…	1	-0.0692543	0.00649099	1.51221	3.47392	4.90206	6.12542	3.40337	4.66395	6.04392	10.4404	15.5196	29.2406
AT3G50230	Leucine-rich repeat protein kinase family protein	Leucine-rich repeat protein kinase family protein; FUNCTIONS IN: protein serine/threonine kinase activity; kinase activity; ATP binding; INVOLVED IN: transmembrane receptor protein tyrosine kinase signaling pathway; protein amino acid phosphorylation; LOCATED IN: endomembrane system; EXPRESSED IN: shoot apex; embryo; flower; cultured cell; seed; EXPRESSED DURING: F mature embryo stage; petal diff…	1	0.544345	0.0123654	1.50634	0.259355	0.356617	0.241668	0.523224	0.455261	0.319234	0.572842	1.09356	1.69693
AT3G47640	basic helix-loop-helix (bHLH) DNA-binding superfamily protein	POPEYE (PYE); FUNCTIONS IN: DNA binding; sequence-specific DNA binding transcription factor activity; INVOLVED IN: cellular response to iron ion starvation; iron ion homeostasis; regulation of transcription; LOCATED IN: nucleus; chloroplast; EXPRESSED IN: 23 plant structures; EXPRESSED DURING: 13 growth stages; CONTAINS InterPro DOMAIN/s: Helix-loop-helix DNA-binding domain (InterPro:IPR001092); …	1	-0.29	0.00314973	1.50359	9.15825	12.1677	7.06478	10.5088	10.617	4.08866	34.1187	42.0282	24.5455
AT2G17770	basic region/leucine zipper motif 27	basic region/leucine zipper motif 27 (BZIP27); CONTAINS InterPro DOMAIN/s: Basic-leucine zipper (bZIP) transcription factor (InterPro:IPR004827); bZIP transcription factor; bZIP-1 (InterPro:IPR011616); BEST Arabidopsis thaliana protein match is: Basic-leucine zipper (bZIP) transcription factor family protein (TAIR:AT4G35900.1); Has 164 Blast hits to 164 proteins in 25 species: Archae - 0; Bacteri…	1	0.617386	0.02011	1.50323	0.505597	1.57034	1.13068	1.17078	2.23144	1.40024	2.87866	3.11432	4.9244
AT2G21850	Cysteine/Histidine-rich C1 domain family protein	Cysteine/Histidine-rich C1 domain family protein; FUNCTIONS IN: zinc ion binding; INVOLVED IN: intracellular signaling pathway; LOCATED IN: cellular_component unknown; EXPRESSED IN: embryo; hypocotyl; root; EXPRESSED DURING: D bilateral stage; CONTAINS InterPro DOMAIN/s: Protein kinase C-like; phorbol ester/diacylglycerol binding (InterPro:IPR002219); Zinc finger; PHD-type; conserved site (InterP…	1	-0.31361	0.00468506	1.50243	0.399714	0.581943	0.423244	0.344228	0.273367	0.570271	0.94528	1.61876	2.94331
AT5G25970	Core-2/I-branching beta-1;6-N-acetylglucosaminyltransferase family protein	Core-2/I-branching beta-1;6-N-acetylglucosaminyltransferase family protein; CONTAINS InterPro DOMAIN/s: Core-2/I-Branching enzyme (InterPro:IPR021141); BEST Arabidopsis thaliana protein match is: Core-2/I-branching beta-1;6-N-acetylglucosaminyltransferase family protein (TAIR:AT5G11730.1); Has 30201 Blast hits to 17322 proteins in 780 species: Archae - 12; Bacteria - 1396; Metazoa - 17338; Fungi …	1	1.28093	0.0224067	1.50137	0.366859	0.356073	0.417806	0.815188	0.981289	1.1289	1.6806	1.07607	1.45842
AT4G37400	cytochrome P450; family 81; subfamily F; polypeptide 3	cytochrome P450; family 81; subfamily F; polypeptide 3 (CYP81F3); FUNCTIONS IN: electron carrier activity; monooxygenase activity; iron ion binding; oxygen binding; heme binding; INVOLVED IN: oxidation reduction; EXPRESSED IN: stem; leaf whorl; root; leaf; stamen; EXPRESSED DURING: LP.06 six leaves visible; LP.04 four leaves visible; 4 anthesis; LP.10 ten leaves visible; CONTAINS InterPro DOMAIN/…	1	0.22264	0.0112941	1.5002	0.722304	2.01557	0.925438	0.88698	2.26412	1.13912	2.74758	5.66077	3.91835
AT5G33290	xylogalacturonan deficient 1	xylogalacturonan deficient 1 (XGD1); CONTAINS InterPro DOMAIN/s: Exostosin-like (InterPro:IPR004263); BEST Arabidopsis thaliana protein match is: Exostosin family protein (TAIR:AT3G42180.1); Has 35333 Blast hits to 34131 proteins in 2444 species: Archae - 798; Bacteria - 22429; Metazoa - 974; Fungi - 991; Plants - 531; Viruses - 0; Other Eukaryotes - 9610 (source: NCBI BLink).	1	-0.0195291	2.30962e-12	1.49939	5.82189	4.56742	3.85081	6.06439	4.38736	3.92647	12.9996	19.8085	17.5982
AT5G24530	2-oxoglutarate (2OG) and Fe(II)-dependent oxygenase superfamily protein	DOWNY MILDEW RESISTANT 6 (DMR6); FUNCTIONS IN: oxidoreductase activity; acting on paired donors; with incorporation or reduction of molecular oxygen; 2-oxoglutarate as one donor; and incorporation of one atom each of oxygen into both donors; oxidoreductase activity; INVOLVED IN: response to fungus; response to bacterium; flavonoid biosynthetic process; LOCATED IN: cellular_component unknown; EXPR…	1	-0.235417	0.00593913	1.49569	17.7414	7.3865	7.13558	12.8164	6.24998	7.59628	27.5012	44.2608	33.7047
AT3G21560	UDP-Glycosyltransferase superfamily protein	UGT84A2; CONTAINS InterPro DOMAIN/s: UDP-glucuronosyl/UDP-glucosyltransferase (InterPro:IPR002213); BEST Arabidopsis thaliana protein match is: UDP-Glycosyltransferase superfamily protein (TAIR:AT4G15490.1); Has 7875 Blast hits to 7793 proteins in 474 species: Archae - 0; Bacteria - 315; Metazoa - 2199; Fungi - 84; Plants - 5106; Viruses - 112; Other Eukaryotes - 59 (source: NCBI BLink).	1	0.12945	0.0213124	1.49502	5.35839	8.59913	8.0001	4.16593	10.8107	11.3829	13.8974	36.4017	31.8922
AT1G75290	NAD(P)-binding Rossmann-fold superfamily protein	NAD(P)-binding Rossmann-fold superfamily protein; FUNCTIONS IN: oxidoreductase activity; acting on NADH or NADPH; INVOLVED IN: metabolic process; LOCATED IN: cellular_component unknown; EXPRESSED IN: sepal; male gametophyte; flower; carpel; EXPRESSED DURING: 4 anthesis; petal differentiation and expansion stage; CONTAINS InterPro DOMAIN/s: NAD(P)-binding domain (InterPro:IPR016040); NmrA-like (In…	1	0.171816	0.00652253	1.49026	0.703256	0.864991	0.699484	0.74022	1.12989	0.77906	1.79492	2.78613	3.8691
AT1G74440	Protein of unknown function (DUF962)	Protein of unknown function (DUF962); CONTAINS InterPro DOMAIN/s: Protein of unknown function DUF962 (InterPro:IPR009305); BEST Arabidopsis thaliana protein match is: Protein of unknown function (DUF962) (TAIR:AT1G18720.1); Has 608 Blast hits to 608 proteins in 290 species: Archae - 0; Bacteria - 318; Metazoa - 3; Fungi - 143; Plants - 86; Viruses - 0; Other Eukaryotes - 58 (source: NCBI BLink).	1	0.121159	3.19713e-06	1.48399	6.06575	3.38972	3.1686	6.1911	3.77966	3.81794	12.1796	15.1636	15.3452
AT4G19230	cytochrome P450; family 707; subfamily A; polypeptide 1	cytochrome P450; family 707; subfamily A; polypeptide 1 (CYP707A1); FUNCTIONS IN: oxygen binding; (+)-abscisic acid 8'-hydroxylase activity; INVOLVED IN: in 7 processes; LOCATED IN: endomembrane system; EXPRESSED IN: 18 plant structures; EXPRESSED DURING: 10 growth stages; CONTAINS InterPro DOMAIN/s: Cytochrome P450 (InterPro:IPR001128); Cytochrome P450; E-class; group I (InterPro:IPR002401); Cyt…	1	0.245865	0.0376908	1.48393	0.688997	1.70225	2.36376	1.94488	1.44504	1.7636	2.73617	4.92608	8.96417
AT4G29180	root hair specific 16	root hair specific 16 (RHS16); FUNCTIONS IN: kinase activity; INVOLVED IN: protein amino acid phosphorylation; LOCATED IN: endomembrane system; EXPRESSED IN: root hair; CONTAINS InterPro DOMAIN/s: Protein kinase; ATP binding site (InterPro:IPR017441); Serine/threonine-protein kinase domain (InterPro:IPR002290); Leucine-rich repeat (InterPro:IPR001611); Serine-threonine/tyrosine-protein kinase (In…	1	0.8796	0.0384438	1.48246	0.0928088	0.18016	0.129719	0.27678	0.325826	0.171354	0.273318	0.340281	1.09149
AT4G00670	Remorin family protein	Remorin family protein; CONTAINS InterPro DOMAIN/s: Remorin; C-terminal (InterPro:IPR005516); BEST Arabidopsis thaliana protein match is: Remorin family protein (TAIR:AT3G61260.1); Has 353 Blast hits to 353 proteins in 28 species: Archae - 0; Bacteria - 2; Metazoa - 1; Fungi - 8; Plants - 326; Viruses - 0; Other Eukaryotes - 16 (source: NCBI BLink).	1	0.230252	0.00139698	1.48183	5.45694	5.51719	4.66107	6.22241	8.43856	4.61782	13.3921	20.0078	23.0495
AT5G06860	polygalacturonase inhibiting protein 1	polygalacturonase inhibiting protein 1 (PGIP1); FUNCTIONS IN: polygalacturonase inhibitor activity; INVOLVED IN: signal transduction; defense response; LOCATED IN: cell wall; plant-type cell wall; EXPRESSED IN: 20 plant structures; EXPRESSED DURING: 13 growth stages; CONTAINS InterPro DOMAIN/s: Leucine-rich repeat-containing N-terminal domain; type 2 (InterPro:IPR013210); Leucine-rich repeat (Int…	1	0.216465	0.0228244	1.48096	8.57057	14.5215	14.9105	12.9319	15.3053	15.6411	22.7598	35.2564	98.2759
AT1G30700	FAD-binding Berberine family protein	FAD-binding Berberine family protein; FUNCTIONS IN: electron carrier activity; oxidoreductase activity; FAD binding; catalytic activity; LOCATED IN: endomembrane system; EXPRESSED IN: stem; hypocotyl; root; stamen; EXPRESSED DURING: 4 anthesis; CONTAINS InterPro DOMAIN/s: FAD-binding; type 2 (InterPro:IPR016166); Berberine/berberine-like (InterPro:IPR012951); FAD linked oxidase; N-terminal (Inter…	1	-0.347792	0.0147915	1.4806	1.73246	1.76423	1.66725	1.37512	1.16801	1.62556	3.87532	4.3423	12.9842
AT1G17250	receptor like protein 3	receptor like protein 3 (RLP3); CONTAINS InterPro DOMAIN/s: Leucine-rich repeat-containing N-terminal domain; type 2 (InterPro:IPR013210); Leucine-rich repeat (InterPro:IPR001611); BEST Arabidopsis thaliana protein match is: receptor like protein 2 (TAIR:AT1G17240.1); Has 81484 Blast hits to 24794 proteins in 958 species: Archae - 37; Bacteria - 4331; Metazoa - 15807; Fungi - 760; Plants - 53957;…	1	0.307827	0.0297936	1.47579	0.151874	0.165835	0.229965	0.239785	0.190425	0.262883	0.540444	0.605568	0.811308
AT5G43150	elongation factor	unknown protein; FUNCTIONS IN: molecular_function unknown; INVOLVED IN: biological_process unknown; LOCATED IN: mitochondrion; EXPRESSED IN: 22 plant structures; EXPRESSED DURING: 13 growth stages; Has 1807 Blast hits to 1807 proteins in 277 species: Archae - 0; Bacteria - 0; Metazoa - 736; Fungi - 347; Plants - 385; Viruses - 0; Other Eukaryotes - 339 (source: NCBI BLink).	1	-0.188682	0.0212462	1.47571	45.7	70.9703	93.2105	39.0161	77.4187	71.7202	116.142	368.628	297.748
AT3G09010	Protein kinase superfamily protein	Protein kinase superfamily protein; FUNCTIONS IN: protein serine/threonine kinase activity; protein kinase activity; kinase activity; ATP binding; INVOLVED IN: protein amino acid phosphorylation; LOCATED IN: cellular_component unknown; EXPRESSED IN: 20 plant structures; EXPRESSED DURING: 12 growth stages; CONTAINS InterPro DOMAIN/s: Protein kinase; ATP binding site (InterPro:IPR017441); Protein k…	1	-0.0531595	0.000264442	1.47495	1.00039	1.32053	1.04403	0.926618	0.762628	1.84704	3.29965	3.87332	4.65307
AT5G37600	glutamine synthase clone R1	glutamine synthase clone R1 (GSR 1); FUNCTIONS IN: glutamate-ammonia ligase activity; copper ion binding; INVOLVED IN: nitrate assimilation; response to fructose stimulus; response to light stimulus; response to sucrose stimulus; response to glucose stimulus; LOCATED IN: cytosol; cytosolic ribosome; cell wall; plasma membrane; EXPRESSED IN: 24 plant structures; EXPRESSED DURING: 14 growth stages;…	1	-0.0767765	1.16901e-10	1.47452	42.8641	61.8335	62.5968	49.902	55.576	54.1869	158.395	210.899	207.707
AT1G71110	transmembrane protein	unknown protein; FUNCTIONS IN: molecular_function unknown; INVOLVED IN: biological_process unknown; LOCATED IN: endomembrane system; BEST Arabidopsis thaliana protein match is: unknown protein (TAIR:AT2G12400.1); Has 173 Blast hits to 169 proteins in 21 species: Archae - 0; Bacteria - 0; Metazoa - 3; Fungi - 0; Plants - 165; Viruses - 0; Other Eukaryotes - 5 (source: NCBI BLink).	1	0.315325	0.000147722	1.47365	3.22684	2.89901	1.88856	4.68766	3.61123	2.14184	6.36146	10.208	11.4498
AT4G27900	CCT motif family protein	CCT motif family protein; FUNCTIONS IN: molecular_function unknown; INVOLVED IN: biological_process unknown; LOCATED IN: cellular_component unknown; EXPRESSED IN: 23 plant structures; EXPRESSED DURING: 13 growth stages; CONTAINS InterPro DOMAIN/s: CCT domain (InterPro:IPR010402); BEST Arabidopsis thaliana protein match is: CCT motif family protein (TAIR:AT5G53420.1); Has 1589 Blast hits to 1589 p…	1	0.00751141	0.0163083	1.47232	20.9744	9.36588	8.86664	20.5251	10.889	8.4132	42.2318	64.5685	26.7063
AT1G66830	Leucine-rich repeat protein kinase family protein	Leucine-rich repeat protein kinase family protein; FUNCTIONS IN: protein serine/threonine kinase activity; kinase activity; ATP binding; INVOLVED IN: transmembrane receptor protein tyrosine kinase signaling pathway; protein amino acid phosphorylation; LOCATED IN: plasma membrane; EXPRESSED IN: stem; hypocotyl; sepal; leaf; EXPRESSED DURING: LP.04 four leaves visible; 4 anthesis; CONTAINS InterPro…	1	0.0109331	0.015388	1.46987	0.275073	0.739345	0.611211	0.378618	0.509383	0.703207	0.955479	2.44379	2.29221
AT3G15210	ethylene responsive element binding factor 4	ethylene responsive element binding factor 4 (ERF4); CONTAINS InterPro DOMAIN/s: DNA-binding; integrase-type (InterPro:IPR016177); Pathogenesis-related transcriptional factor/ERF; DNA-binding (InterPro:IPR001471); BEST Arabidopsis thaliana protein match is: ethylene response factor 8 (TAIR:AT1G53170.1); Has 6170 Blast hits to 5786 proteins in 253 species: Archae - 0; Bacteria - 0; Metazoa - 0; Fu…	1	-0.0396572	0.00102057	1.46889	6.94647	9.1792	5.92686	5.54976	7.30355	9.11684	21.3608	31.0232	23.7889
AT1G60960	iron regulated transporter 3	iron regulated transporter 3 (IRT3); FUNCTIONS IN: cation transmembrane transporter activity; zinc ion transmembrane transporter activity; metal ion transmembrane transporter activity; iron ion transmembrane transporter activity; INVOLVED IN: cation transport; zinc ion transport; response to nematode; iron ion transport; metal ion transport; LOCATED IN: plasma membrane; membrane; EXPRESSED IN: 22…	1	-0.013185	0.0137807	1.46653	4.26529	10.049	7.47326	4.37436	9.65373	7.84142	19.3964	18.5658	36.7387
AT3G59140	multidrug resistance-associated protein 14	multidrug resistance-associated protein 14 (MRP14); FUNCTIONS IN: ATPase activity; coupled to transmembrane movement of substances; INVOLVED IN: transport; transmembrane transport; LOCATED IN: plasma membrane; EXPRESSED IN: 17 plant structures; EXPRESSED DURING: 9 growth stages; CONTAINS InterPro DOMAIN/s: ATPase; AAA+ type; core (InterPro:IPR003593); ABC transporter-like (InterPro:IPR003439); AB…	1	-0.0580055	0.0431627	1.46572	1.44567	4.64054	4.45505	1.84986	3.31722	4.58817	7.01226	14.8518	11.8136
AT5G25820	Exostosin family protein	Exostosin family protein; FUNCTIONS IN: catalytic activity; LOCATED IN: membrane; EXPRESSED IN: stem; root; stamen; EXPRESSED DURING: 4 anthesis; CONTAINS InterPro DOMAIN/s: Exostosin-like (InterPro:IPR004263); BEST Arabidopsis thaliana protein match is: Exostosin family protein (TAIR:AT4G32790.1); Has 1807 Blast hits to 1807 proteins in 277 species: Archae - 0; Bacteria - 0; Metazoa - 736; Fungi…	1	-0.177926	0.00629229	1.46376	0.71276	0.648567	0.581134	0.656446	0.55855	0.534617	1.55242	1.44549	5.02507
AT1G13750	Purple acid phosphatases superfamily protein	Purple acid phosphatases superfamily protein; FUNCTIONS IN: hydrolase activity; protein serine/threonine phosphatase activity; metal ion binding; acid phosphatase activity; INVOLVED IN: biological_process unknown; LOCATED IN: endomembrane system; EXPRESSED IN: 21 plant structures; EXPRESSED DURING: 13 growth stages; CONTAINS InterPro DOMAIN/s: Purple acid phosphatase; N-terminal (InterPro:IPR0159…	1	-0.188398	2.81478e-10	1.4635	2.63354	2.53287	3.45782	2.74676	2.23336	2.69639	9.21279	10.4809	9.82697
AT2G44940	Integrase-type DNA-binding superfamily protein	Integrase-type DNA-binding superfamily protein; FUNCTIONS IN: DNA binding; sequence-specific DNA binding transcription factor activity; INVOLVED IN: regulation of transcription; DNA-dependent; LOCATED IN: nucleus; chloroplast; EXPRESSED IN: 22 plant structures; EXPRESSED DURING: 13 growth stages; CONTAINS InterPro DOMAIN/s: DNA-binding; integrase-type (InterPro:IPR016177); Pathogenesis-related tr…	1	-0.0506018	0.00178803	1.45983	7.36469	11.5257	4.9396	7.63161	7.38726	7.115	19.9514	46.2182	18.5539
AT4G24450	phosphoglucan; water dikinase	phosphoglucan; water dikinase (PWD); FUNCTIONS IN: kinase activity; ATP binding; INVOLVED IN: phosphorylation; LOCATED IN: chloroplast envelope; EXPRESSED IN: 22 plant structures; EXPRESSED DURING: 14 growth stages; CONTAINS InterPro DOMAIN/s: Pyruvate phosphate dikinase; PEP/pyruvate-binding (InterPro:IPR002192); BEST Arabidopsis thaliana protein match is: Pyruvate phosphate dikinase; PEP/pyruva…	1	-0.219017	3.02068e-16	1.45695	4.18439	4.28175	4.80579	4.01738	4.13214	3.49354	14.5624	18.3747	12.9918
AT4G38550	Arabidopsis phospholipase-like protein (PEARLI 4) family	Arabidopsis phospholipase-like protein (PEARLI 4) family; LOCATED IN: chloroplast; EXPRESSED IN: 21 plant structures; EXPRESSED DURING: 13 growth stages; CONTAINS InterPro DOMAIN/s: Phospholipase-like; arabidopsis (InterPro:IPR007942); BEST Arabidopsis thaliana protein match is: Arabidopsis phospholipase-like protein (PEARLI 4) family (TAIR:AT2G20950.1); Has 2973 Blast hits to 2400 proteins in 34…	1	0.114637	0.00584565	1.45634	25.5422	15.7426	25.161	23.8108	18.6351	30.755	111.056	55.597	65.9972
AT1G75390	basic leucine-zipper 44	basic leucine-zipper 44 (bZIP44); FUNCTIONS IN: DNA binding; protein heterodimerization activity; sequence-specific DNA binding transcription factor activity; INVOLVED IN: regulation of transcription; DNA-dependent; LOCATED IN: chloroplast; CONTAINS InterPro DOMAIN/s: Basic-leucine zipper (bZIP) transcription factor (InterPro:IPR004827); bZIP transcription factor; bZIP-1 (InterPro:IPR011616); BES…	1	0.449582	0.00159164	1.45582	6.33264	8.15588	3.51777	10.7673	6.71851	6.85784	16.1389	14.6009	31.5897
AT1G27030	hypothetical protein	unknown protein; BEST Arabidopsis thaliana protein match is: unknown protein (TAIR:AT1G27020.1); Has 504 Blast hits to 502 proteins in 169 species: Archae - 0; Bacteria - 299; Metazoa - 0; Fungi - 0; Plants - 67; Viruses - 0; Other Eukaryotes - 138 (source: NCBI BLink).	1	0.216533	0.000856548	1.44139	14.2551	32.8734	29.612	24.65	30.9627	30.3267	62.3923	109.994	79.0396
AT4G24580	Rho GTPase activation protein (RhoGAP) with PH domain	ROP1 ENHANCER 1 (REN1); CONTAINS InterPro DOMAIN/s: Pleckstrin homology-type (InterPro:IPR011993); Rho GTPase activation protein (InterPro:IPR008936); RhoGAP (InterPro:IPR000198); Pleckstrin homology (InterPro:IPR001849); BEST Arabidopsis thaliana protein match is: Rho GTPase activation protein (RhoGAP) with PH domain (TAIR:AT5G12150.1); Has 23967 Blast hits to 18190 proteins in 1193 species: Arc…	1	0.434441	0.0207638	1.43651	0.199439	0.148904	0.314495	0.209921	0.338546	0.354064	0.3765	0.725613	1.40274
AT1G60730	NAD(P)-linked oxidoreductase superfamily protein	NAD(P)-linked oxidoreductase superfamily protein; FUNCTIONS IN: oxidoreductase activity; aldo-keto reductase activity; INVOLVED IN: oxidation reduction; EXPRESSED IN: 7 plant structures; EXPRESSED DURING: LP.06 six leaves visible; LP.04 four leaves visible; 4 anthesis; petal differentiation and expansion stage; CONTAINS InterPro DOMAIN/s: Aldo/keto reductase (InterPro:IPR001395); BEST Arabidopsis…	1	0.00745228	6.50088e-07	1.43407	13.0457	9.13498	9.70345	12.9089	8.51442	11.3548	25.6853	34.8444	49.8138
AT1G23730	beta carbonic anhydrase 3	beta carbonic anhydrase 3 (BCA3); FUNCTIONS IN: carbonate dehydratase activity; zinc ion binding; INVOLVED IN: carbon utilization; LOCATED IN: cytosol; plasma membrane; membrane; EXPRESSED IN: 14 plant structures; EXPRESSED DURING: 6 growth stages; CONTAINS InterPro DOMAIN/s: Carbonic anhydrase; prokaryotic-like; conserved site (InterPro:IPR015892); Carbonic anhydrase (InterPro:IPR001765); BEST A…	1	-0.255956	0.0153401	1.43024	7.48598	5.02007	11.4778	7.73619	6.82629	5.08882	13.428	28.595	43.1519
AT3G47780	ABC2 homolog 6	ABC2 homolog 6 (ATH6); FUNCTIONS IN: ATPase activity; coupled to transmembrane movement of substances; transporter activity; INVOLVED IN: response to cyclopentenone; LOCATED IN: plasma membrane; EXPRESSED IN: 12 plant structures; EXPRESSED DURING: 8 growth stages; CONTAINS InterPro DOMAIN/s: ATPase; AAA+ type; core (InterPro:IPR003593); ABC transporter-like (InterPro:IPR003439); ABC transporter; …	1	-0.21848	0.00181763	1.42424	0.557843	0.731678	0.758627	0.491948	0.514183	0.82118	1.37642	2.2388	3.85093
AT3G47090	Leucine-rich repeat protein kinase family protein	Leucine-rich repeat protein kinase family protein; FUNCTIONS IN: protein serine/threonine kinase activity; kinase activity; ATP binding; INVOLVED IN: transmembrane receptor protein tyrosine kinase signaling pathway; protein amino acid phosphorylation; LOCATED IN: chloroplast; CONTAINS InterPro DOMAIN/s: Protein kinase; ATP binding site (InterPro:IPR017441); Protein kinase; catalytic domain (Inter…	1	-0.157915	0.002352	1.42344	0.375153	0.728246	0.789767	0.643494	0.376302	0.679824	1.82771	2.49116	1.81843
AT1G78780	pathogenesis-related family protein	pathogenesis-related family protein; Has 199 Blast hits to 198 proteins in 70 species: Archae - 0; Bacteria - 51; Metazoa - 15; Fungi - 40; Plants - 91; Viruses - 0; Other Eukaryotes - 2 (source: NCBI BLink).	1	0.0771818	0.00035756	1.42301	1.96677	1.63624	2.61807	2.88342	2.25463	1.62111	7.03323	4.63573	9.98286
AT5G64000	Inositol monophosphatase family protein	SAL2; FUNCTIONS IN: 3'(2');5'-bisphosphate nucleotidase activity; inositol or phosphatidylinositol phosphatase activity; INVOLVED IN: sulfur metabolic process; LOCATED IN: cellular_component unknown; EXPRESSED IN: 15 plant structures; EXPRESSED DURING: 9 growth stages; CONTAINS InterPro DOMAIN/s: Inositol monophosphatase (InterPro:IPR000760); 3(2);5 -bisphosphate nucleotidase HAL2 (InterPro:IPR00…	1	0.83197	0.0170858	1.42234	0.744813	1.12956	0.954278	1.71492	2.10121	1.37516	1.96496	2.71378	5.87562
AT2G41510	cytokinin oxidase/dehydrogenase 1	cytokinin oxidase/dehydrogenase 1 (CKX1); FUNCTIONS IN: cytokinin dehydrogenase activity; INVOLVED IN: N-terminal protein myristoylation; cytokinin catabolic process; meristem development; LOCATED IN: vacuole; EXPRESSED IN: lateral root; shoot apex; hypocotyl; root; flower; CONTAINS InterPro DOMAIN/s: Cytokinin dehydrogenase 1; FAD/cytokinin binding domain (InterPro:IPR015345); FAD-binding; type …	1	0.18501	0.0285494	1.42056	0.596339	1.31345	1.34643	0.965667	1.17333	1.46098	2.74687	3.1031	4.7186
AT2G37710	receptor lectin kinase	receptor lectin kinase (RLK); FUNCTIONS IN: kinase activity; INVOLVED IN: response to salicylic acid stimulus; LOCATED IN: plasma membrane; EXPRESSED IN: 23 plant structures; EXPRESSED DURING: 13 growth stages; CONTAINS InterPro DOMAIN/s: Legume lectin; beta chain (InterPro:IPR001220); Protein kinase; ATP binding site (InterPro:IPR017441); Serine/threonine-protein kinase-like domain (InterPro:IPR…	1	-0.130386	0.00110294	1.41888	8.68864	14.946	14.3085	8.80577	11.5413	14.811	30.7363	61.4109	36.6998
AT1G63530	hypothetical protein	BEST Arabidopsis thaliana protein match is: hydroxyproline-rich glycoprotein family protein (TAIR:AT1G63540.1); Has 10212 Blast hits to 4024 proteins in 434 species: Archae - 1; Bacteria - 1259; Metazoa - 3608; Fungi - 2247; Plants - 291; Viruses - 90; Other Eukaryotes - 2716 (source: NCBI BLink).	1	0.0721717	0.00630762	1.41742	0.516816	0.529489	0.588587	0.604423	0.4608	0.715655	1.55019	1.48434	2.71088
AT1G18140	laccase 1	laccase 1 (LAC1); FUNCTIONS IN: laccase activity; INVOLVED IN: oxidation reduction; lignin catabolic process; LOCATED IN: endomembrane system; apoplast; EXPRESSED IN: 12 plant structures; EXPRESSED DURING: 6 growth stages; CONTAINS InterPro DOMAIN/s: Multicopper oxidase; type 3 (InterPro:IPR011707); Laccase (InterPro:IPR017761); Multicopper oxidase; type 2 (InterPro:IPR011706); Cupredoxin (InterP…	1	0.732867	0.00302112	1.41615	0.6611	0.468908	0.497551	0.695848	1.27524	0.868504	1.54755	1.34247	2.85559
AT5G53830	VQ motif-containing protein	VQ motif-containing protein; FUNCTIONS IN: molecular_function unknown; INVOLVED IN: biological_process unknown; LOCATED IN: cellular_component unknown; EXPRESSED IN: 19 plant structures; EXPRESSED DURING: 11 growth stages; CONTAINS InterPro DOMAIN/s: VQ (InterPro:IPR008889); BEST Arabidopsis thaliana protein match is: VQ motif-containing protein (TAIR:AT3G15300.1); Has 1807 Blast hits to 1807 pro…	1	0.253947	4.39454e-06	1.41413	4.42801	9.81336	7.42686	8.31166	8.51302	8.24363	17.9666	24.434	27.3583
AT2G16570	GLN phosphoribosyl pyrophosphate amidotransferase 1	GLN phosphoribosyl pyrophosphate amidotransferase 1 (ASE1); FUNCTIONS IN: amidophosphoribosyltransferase activity; INVOLVED IN: purine base biosynthetic process; metabolic process; LOCATED IN: cell wall; EXPRESSED IN: 13 plant structures; EXPRESSED DURING: 7 growth stages; CONTAINS InterPro DOMAIN/s: Glutamine amidotransferase; class-II (InterPro:IPR000583); Phosphoribosyltransferase (InterPro:IP…	1	0.38046	0.0295254	1.41093	0.576152	0.915075	0.806681	0.662466	1.20837	1.25717	1.41395	2.13165	5.30967
AT4G22530	S-adenosyl-L-methionine-dependent methyltransferases superfamily protein	S-adenosyl-L-methionine-dependent methyltransferases superfamily protein; FUNCTIONS IN: methyltransferase activity; INVOLVED IN: metabolic process; LOCATED IN: cellular_component unknown; EXPRESSED IN: 19 plant structures; EXPRESSED DURING: 11 growth stages; CONTAINS InterPro DOMAIN/s: Methyltransferase type 11 (InterPro:IPR013216); BEST Arabidopsis thaliana protein match is: S-adenosyl-L-methion…	1	0.177697	0.00161573	1.41079	2.4124	2.66667	4.12111	2.60973	3.89855	4.02101	7.43332	8.91871	14.9182
AT1G20823	RING/U-box superfamily protein	RING/U-box superfamily protein; FUNCTIONS IN: zinc ion binding; INVOLVED IN: response to chitin; EXPRESSED IN: 22 plant structures; EXPRESSED DURING: 13 growth stages; CONTAINS InterPro DOMAIN/s: Zinc finger; RING-type (InterPro:IPR001841); Zinc finger; C3HC4 RING-type (InterPro:IPR018957); BEST Arabidopsis thaliana protein match is: RING/U-box superfamily protein (TAIR:AT1G76410.1); Has 9063 Bla…	1	-0.0381383	0.00730225	1.40948	4.58084	6.47593	5.01078	2.93489	7.09209	6.98678	13.3926	15.116	27.2171
AT5G40780	lysine histidine transporter 1	lysine histidine transporter 1 (LHT1); FUNCTIONS IN: amino acid transmembrane transporter activity; INVOLVED IN: amino acid transport; response to karrikin; amino acid import; LOCATED IN: plasma membrane; membrane; EXPRESSED IN: 22 plant structures; EXPRESSED DURING: 11 growth stages; CONTAINS InterPro DOMAIN/s: Amino acid transporter; transmembrane (InterPro:IPR013057); BEST Arabidopsis thaliana…	1	-0.0057733	0.00860797	1.40725	2.96221	4.647	6.48327	4.74938	3.90414	5.05582	8.92648	14.397	25.4006
AT3G57950	cotton fiber protein	unknown protein; FUNCTIONS IN: molecular_function unknown; INVOLVED IN: biological_process unknown; LOCATED IN: chloroplast; EXPRESSED IN: 9 plant structures; EXPRESSED DURING: 4 anthesis; C globular stage; petal differentiation and expansion stage; BEST Arabidopsis thaliana protein match is: unknown protein (TAIR:AT2G42180.1); Has 81 Blast hits to 81 proteins in 11 species: Archae - 0; Bacteria …	1	0.266257	0.0137301	1.40384	0.906869	1.87044	2.32382	2.26702	1.36447	2.4069	4.00604	4.73815	7.999
AT1G72830	nuclear factor Y; subunit A3	nuclear factor Y; subunit A3 (NF-YA3); FUNCTIONS IN: sequence-specific DNA binding transcription factor activity; INVOLVED IN: regulation of transcription; DNA-dependent; LOCATED IN: CCAAT-binding factor complex; EXPRESSED IN: 16 plant structures; EXPRESSED DURING: 8 growth stages; CONTAINS InterPro DOMAIN/s: CCAAT-binding transcription factor; subunit B (InterPro:IPR001289); CCAAT-binding factor…	1	0.166381	2.24269e-08	1.40335	7.61024	5.35521	5.93893	10.4133	5.72517	6.10337	20.7777	19.3053	21.8868
AT1G23140	Calcium-dependent lipid-binding (CaLB domain) family protein; CAR8 (RJ)	CAR8 (Joe); Calcium-dependent lipid-binding (CaLB domain) family protein; FUNCTIONS IN: molecular_function unknown; INVOLVED IN: biological_process unknown; LOCATED IN: plasma membrane; EXPRESSED IN: 14 plant structures; EXPRESSED DURING: 7 growth stages; CONTAINS InterPro DOMAIN/s: C2 membrane targeting protein (InterPro:IPR018029); C2 calcium/lipid-binding domain; CaLB (InterPro:IPR008973); C2 …	1	-0.21757	0.00141117	1.40263	2.89425	5.87369	4.9034	2.49249	4.61859	4.85791	11.4937	14.0364	19.0892
AT5G50200	nitrate transmembrane transporters	WOUND-RESPONSIVE 3 (WR3); FUNCTIONS IN: nitrate transmembrane transporter activity; INVOLVED IN: nitrate transport; response to nitrate; response to wounding; LOCATED IN: plasma membrane; EXPRESSED IN: 20 plant structures; EXPRESSED DURING: 10 growth stages; CONTAINS InterPro DOMAIN/s: Transporter; high affinity nitrate; Nar2 (InterPro:IPR016605); BEST Arabidopsis thaliana protein match is: Calci…	1	0.431077	0.0291203	1.4024	8.61029	8.18121	5.91176	8.20427	8.90942	14.8933	13.6127	20.9355	53.0558
AT5G39020	Malectin/receptor-like protein kinase family protein	Malectin/receptor-like protein kinase family protein; FUNCTIONS IN: protein serine/threonine kinase activity; protein kinase activity; kinase activity; ATP binding; INVOLVED IN: protein amino acid phosphorylation; LOCATED IN: endomembrane system; EXPRESSED IN: 14 plant structures; EXPRESSED DURING: 9 growth stages; CONTAINS InterPro DOMAIN/s: Protein kinase; ATP binding site (InterPro:IPR017441);…	1	0.443556	0.00109496	1.40116	1.05222	0.49362	0.800711	1.07061	0.809173	1.29515	2.56507	2.33405	2.54466
AT5G17800	myb domain protein 56	myb domain protein 56 (MYB56); CONTAINS InterPro DOMAIN/s: SANT; DNA-binding (InterPro:IPR001005); Homeodomain-like (InterPro:IPR009057); Myb; DNA-binding (InterPro:IPR014778); HTH transcriptional regulator; Myb-type; DNA-binding (InterPro:IPR017930); Homeodomain-related (InterPro:IPR012287); Myb transcription factor (InterPro:IPR015495); BEST Arabidopsis thaliana protein match is: myb domain pro…	1	0.735408	0.0287372	1.39906	0.763301	0.938422	0.616414	1.3926	1.42919	1.12744	1.14892	2.74266	5.2597
AT4G37430	cytochrome P450; family 91; subfamily A; polypeptide 2	cytochrome P450; family 91; subfamily A; polypeptide 2 (CYP91A2); FUNCTIONS IN: electron carrier activity; monooxygenase activity; iron ion binding; oxygen binding; heme binding; INVOLVED IN: oxidation reduction; LOCATED IN: endoplasmic reticulum; EXPRESSED IN: 16 plant structures; EXPRESSED DURING: 6 growth stages; CONTAINS InterPro DOMAIN/s: Cytochrome P450 (InterPro:IPR001128); Cytochrome P450…	1	0.56041	5.00414e-05	1.39836	3.89131	3.60124	2.13621	4.79436	5.08329	4.20494	13.2069	7.53187	10.8227
AT2G31390	pfkB-like carbohydrate kinase family protein	pfkB-like carbohydrate kinase family protein; FUNCTIONS IN: kinase activity; ribokinase activity; INVOLVED IN: D-ribose metabolic process; acetate fermentation; sucrose biosynthetic process; sucrose catabolic process; using beta-fructofuranosidase; LOCATED IN: plasma membrane; EXPRESSED IN: 27 plant structures; EXPRESSED DURING: 16 growth stages; CONTAINS InterPro DOMAIN/s: Carbohydrate/purine ki…	1	0.264959	0.000883566	1.39523	19.491	35.9245	32.136	30.72	33.4287	40.4149	65.926	85.0895	142.373
AT4G36640	Sec14p-like phosphatidylinositol transfer family protein	Sec14p-like phosphatidylinositol transfer family protein; FUNCTIONS IN: transporter activity; INVOLVED IN: transport; LOCATED IN: intracellular; EXPRESSED IN: 23 plant structures; EXPRESSED DURING: 15 growth stages; CONTAINS InterPro DOMAIN/s: Cellular retinaldehyde-binding/triple function; C-terminal (InterPro:IPR001251); Cellular retinaldehyde-binding/triple function; N-terminal (InterPro:IPR00…	1	0.223627	0.00251086	1.39385	4.75924	10.4074	7.64048	7.12179	9.89275	9.10468	14.0721	29.7696	32.1412
AT1G15310	signal recognition particle 54 kDa subunit	signal recognition particle 54 kDa subunit (ATHSRP54A); FUNCTIONS IN: 7S RNA binding; mRNA binding; nucleoside-triphosphatase activity; GTP binding; nucleotide binding; INVOLVED IN: SRP-dependent cotranslational protein targeting to membrane; signal sequence recognition; SRP-dependent cotranslational protein targeting to membrane; LOCATED IN: signal recognition particle; endoplasmic reticulum tar…	1	-0.175633	0.000354488	1.39291	1.39465	2.27659	3.45871	1.70149	2.22556	2.13605	6.5075	6.55452	9.19852
AT2G37890	Mitochondrial substrate carrier family protein	Mitochondrial substrate carrier family protein; FUNCTIONS IN: binding; transporter activity; INVOLVED IN: transport; mitochondrial transport; transmembrane transport; LOCATED IN: mitochondrial inner membrane; membrane; EXPRESSED IN: 19 plant structures; EXPRESSED DURING: 8 growth stages; CONTAINS InterPro DOMAIN/s: Mitochondrial carrier protein (InterPro:IPR002067); Mitochondrial substrate carrie…	1	0.571176	0.000275735	1.38231	1.68925	1.63959	1.34919	1.98125	3.04997	2.18323	4.07459	4.83102	6.71549
AT1G56120	Leucine-rich repeat transmembrane protein kinase	Leucine-rich repeat transmembrane protein kinase; FUNCTIONS IN: kinase activity; INVOLVED IN: protein amino acid phosphorylation; CONTAINS InterPro DOMAIN/s: Protein kinase; ATP binding site (InterPro:IPR017441); Serine/threonine-protein kinase domain (InterPro:IPR002290); Leucine-rich repeat (InterPro:IPR001611); Serine-threonine/tyrosine-protein kinase (InterPro:IPR001245); Protein kinase-like …	1	0.0794107	0.000887748	1.38133	0.788045	1.07601	0.995666	0.955994	1.1522	0.961766	2.24812	4.71362	2.77439
AT1G55760	BTB/POZ domain-containing protein	BTB/POZ domain-containing protein; CONTAINS InterPro DOMAIN/s: BTB/POZ (InterPro:IPR013069); BTB/POZ fold (InterPro:IPR011333); Kelch related (InterPro:IPR013089); BTB/POZ-like (InterPro:IPR000210); BEST Arabidopsis thaliana protein match is: BTB/POZ domain-containing protein (TAIR:AT1G21780.2); Has 5280 Blast hits to 5249 proteins in 149 species: Archae - 0; Bacteria - 0; Metazoa - 3933; Fungi -…	1	0.435147	3.48047e-07	1.38098	2.934	3.81307	3.93869	4.86786	4.68883	5.09573	9.22631	15.8627	10.4777
AT1G54160	nuclear factor Y; subunit A5	nuclear factor Y; subunit A5 (NF-YA5); FUNCTIONS IN: sequence-specific DNA binding transcription factor activity; specific transcriptional repressor activity; INVOLVED IN: response to water deprivation; negative regulation of gene-specific transcription; regulation of transcription; DNA-dependent; LOCATED IN: CCAAT-binding factor complex; nucleus; EXPRESSED IN: 10 plant structures; EXPRESSED DURI…	1	-0.210779	1.6932e-05	1.36457	3.1879	3.04173	3.67536	4.54978	2.3305	2.29449	9.22912	14.0855	9.23643
AT3G08720	serine/threonine protein kinase 2	serine/threonine protein kinase 2 (S6K2); CONTAINS InterPro DOMAIN/s: Protein kinase; ATP binding site (InterPro:IPR017441); Serine/threonine-protein kinase domain (InterPro:IPR002290); Serine/threonine-protein kinase-like domain (InterPro:IPR017442); AGC-kinase; C-terminal (InterPro:IPR000961); Protein kinase; C-terminal (InterPro:IPR017892); Serine/threonine-protein kinase; active site (InterPr…	1	0.0719055	3.66683e-05	1.36235	2.74963	3.23125	3.2828	3.13251	3.08257	3.72975	6.47265	9.28315	16.1983
AT1G05300	zinc transporter 5 precursor	zinc transporter 5 precursor (ZIP5); FUNCTIONS IN: cation transmembrane transporter activity; metal ion transmembrane transporter activity; INVOLVED IN: response to zinc ion; cation transport; LOCATED IN: endomembrane system; integral to membrane; membrane; EXPRESSED IN: 10 plant structures; EXPRESSED DURING: LP.06 six leaves visible; LP.04 four leaves visible; 4 anthesis; C globular stage; petal…	1	-0.273775	6.888e-05	1.36013	2.00237	4.57802	3.23408	2.9975	2.94581	2.01282	10.4397	8.46737	11.1886
AT2G16720	myb domain protein 7	myb domain protein 7 (MYB7); CONTAINS InterPro DOMAIN/s: SANT; DNA-binding (InterPro:IPR001005); Homeodomain-like (InterPro:IPR009057); Myb; DNA-binding (InterPro:IPR014778); HTH transcriptional regulator; Myb-type; DNA-binding (InterPro:IPR017930); Homeodomain-related (InterPro:IPR012287); Myb transcription factor (InterPro:IPR015495); BEST Arabidopsis thaliana protein match is: myb domain prote…	1	0.105378	0.0050533	1.35967	0.772546	1.8121	1.49971	1.42302	1.74355	1.1292	2.52791	4.24878	6.71823
AT3G16030	lectin protein kinase family protein	CALLUS EXPRESSION OF RBCS 101 (CES101); FUNCTIONS IN: in 6 functions; INVOLVED IN: protein amino acid phosphorylation; LOCATED IN: endomembrane system; EXPRESSED IN: 21 plant structures; EXPRESSED DURING: 13 growth stages; CONTAINS InterPro DOMAIN/s: Curculin-like (mannose-binding) lectin (InterPro:IPR001480); PAN-2 domain (InterPro:IPR013227); Apple-like (InterPro:IPR003609); Serine/threonine-pr…	1	-0.111976	0.00554355	1.3595	0.846274	1.16891	2.0169	0.890755	1.25698	1.49893	2.93957	5.1913	4.35094
AT5G47060	Protein of unknown function (DUF581)	Protein of unknown function (DUF581); CONTAINS InterPro DOMAIN/s: Protein of unknown function DUF581 (InterPro:IPR007650); BEST Arabidopsis thaliana protein match is: Protein of unknown function (DUF581) (TAIR:AT4G17670.1); Has 1807 Blast hits to 1807 proteins in 277 species: Archae - 0; Bacteria - 0; Metazoa - 736; Fungi - 347; Plants - 385; Viruses - 0; Other Eukaryotes - 339 (source: NCBI BLin…	1	-0.161442	0.00220217	1.35665	16.0864	26.4404	16.4118	12.4827	23.438	18.1022	38.7291	74.0056	80.0546
AT3G55880	Alpha/beta hydrolase related protein	sulphate utilization efficiency 4 (SUE4); BEST Arabidopsis thaliana protein match is: Alpha/beta hydrolase related protein (TAIR:AT2G40095.1); Has 87 Blast hits to 87 proteins in 13 species: Archae - 0; Bacteria - 0; Metazoa - 0; Fungi - 0; Plants - 87; Viruses - 0; Other Eukaryotes - 0 (source: NCBI BLink).	1	-0.23076	7.29797e-06	1.34738	9.46153	7.90789	8.97956	8.8523	6.76639	7.35962	25.1979	42.4959	20.2869
AT3G11080	receptor like protein 35	receptor like protein 35 (RLP35); FUNCTIONS IN: kinase activity; INVOLVED IN: signal transduction; defense response; LOCATED IN: endomembrane system; EXPRESSED IN: stem; stamen; EXPRESSED DURING: 4 anthesis; CONTAINS InterPro DOMAIN/s: Leucine-rich repeat-containing N-terminal domain; type 2 (InterPro:IPR013210); Leucine-rich repeat (InterPro:IPR001611); BEST Arabidopsis thaliana protein match is…	1	-0.0877269	0.00400588	1.3458	0.305667	0.339366	0.58046	0.480754	0.322351	0.343496	0.909466	1.42199	1.53738
AT2G19650	Cysteine/Histidine-rich C1 domain family protein	Cysteine/Histidine-rich C1 domain family protein; INVOLVED IN: intracellular signaling pathway; EXPRESSED IN: 21 plant structures; EXPRESSED DURING: 13 growth stages; CONTAINS InterPro DOMAIN/s: Protein kinase C-like; phorbol ester/diacylglycerol binding (InterPro:IPR002219); DC1 (InterPro:IPR004146); C1-like (InterPro:IPR011424); BEST Arabidopsis thaliana protein match is: Cysteine/Histidine-ric…	1	0.0559488	0.0138009	1.34577	1.04186	2.20819	1.40668	1.20852	1.66355	1.9236	3.61091	6.82914	4.24748
AT3G23870	Protein of unknown function (DUF803)	Protein of unknown function (DUF803); CONTAINS InterPro DOMAIN/s: Protein of unknown function DUF803 (InterPro:IPR008521); BEST Arabidopsis thaliana protein match is: Protein of unknown function (DUF803) (TAIR:AT4G13800.1); Has 1388 Blast hits to 1369 proteins in 245 species: Archae - 2; Bacteria - 146; Metazoa - 422; Fungi - 370; Plants - 270; Viruses - 0; Other Eukaryotes - 178 (source: NCBI BL…	1	0.341099	0.0256866	1.34507	0.777957	0.519121	0.860823	0.767669	1.17051	0.852836	1.67056	2.13927	3.286
AT5G02750	RING/U-box superfamily protein	RING/U-box superfamily protein; FUNCTIONS IN: zinc ion binding; CONTAINS InterPro DOMAIN/s: Zinc finger; RING-type (InterPro:IPR001841); Zinc finger; C3HC4 RING-type (InterPro:IPR018957); BEST Arabidopsis thaliana protein match is: RING/U-box superfamily protein (TAIR:AT3G19950.1); Has 8586 Blast hits to 8564 proteins in 268 species: Archae - 0; Bacteria - 6; Metazoa - 2607; Fungi - 605; Plants -…	1	0.650057	0.02988	1.34378	1.14452	0.643137	0.505171	1.33149	1.02718	1.16779	1.36006	3.18041	2.93353
AT2G30840	2-oxoglutarate (2OG) and Fe(II)-dependent oxygenase superfamily protein	2-oxoglutarate (2OG) and Fe(II)-dependent oxygenase superfamily protein; CONTAINS InterPro DOMAIN/s: Oxoglutarate/iron-dependent oxygenase (InterPro:IPR005123); BEST Arabidopsis thaliana protein match is: 2-oxoglutarate (2OG) and Fe(II)-dependent oxygenase superfamily protein (TAIR:AT2G30830.1); Has 8436 Blast hits to 8400 proteins in 1007 species: Archae - 0; Bacteria - 1167; Metazoa - 116; Fung…	1	0.635498	0.0298363	1.3421	0.353577	0.729261	0.823662	0.790843	1.24131	0.897621	1.21482	1.89596	3.11871
AT5G17860	calcium exchanger 7	calcium exchanger 7 (CAX7); FUNCTIONS IN: cation:cation antiporter activity; calcium:sodium antiporter activity; INVOLVED IN: cation transport; transmembrane transport; LOCATED IN: endomembrane system; integral to membrane; EXPRESSED IN: 19 plant structures; EXPRESSED DURING: 10 growth stages; CONTAINS InterPro DOMAIN/s: Sodium/calcium exchanger membrane region (InterPro:IPR004837); BEST Arabidop…	1	-0.375584	0.0341438	1.33772	4.131	3.85825	2.3241	5.19588	3.12729	1.1033	9.36015	11.2025	11.1807
AT1G28570	SGNH hydrolase-type esterase superfamily protein	SGNH hydrolase-type esterase superfamily protein; FUNCTIONS IN: lipase activity; hydrolase activity; acting on ester bonds; carboxylesterase activity; INVOLVED IN: lipid metabolic process; LOCATED IN: endomembrane system; EXPRESSED IN: 22 plant structures; EXPRESSED DURING: 13 growth stages; CONTAINS InterPro DOMAIN/s: Lipase; GDSL (InterPro:IPR001087); Esterase; SGNH hydrolase-type (InterPro:IPR…	1	-0.00120177	0.000487868	1.3363	2.95725	4.48239	5.66214	3.07004	4.71359	5.49741	12.4471	14.2589	13.3668
AT2G38860	Class I glutamine amidotransferase-like superfamily protein	YLS5; INVOLVED IN: response to ethylene stimulus; response to salt stress; leaf senescence; response to abscisic acid stimulus; LOCATED IN: endomembrane system; EXPRESSED IN: 23 plant structures; EXPRESSED DURING: 13 growth stages; CONTAINS InterPro DOMAIN/s: ThiJ/PfpI (InterPro:IPR002818); BEST Arabidopsis thaliana protein match is: Class I glutamine amidotransferase-like superfamily protein (TA…	1	0.102452	0.0169811	1.33614	6.97633	10.5968	9.91613	6.88666	12.1768	11.4979	20.5837	26.7491	41.8749
AT3G22160	VQ motif-containing protein	VQ motif-containing protein; FUNCTIONS IN: molecular_function unknown; INVOLVED IN: biological_process unknown; LOCATED IN: chloroplast; EXPRESSED IN: stem; inflorescence meristem; sepal; leaf; stamen; EXPRESSED DURING: LP.06 six leaves visible; LP.04 four leaves visible; 4 anthesis; CONTAINS InterPro DOMAIN/s: VQ (InterPro:IPR008889); BEST Arabidopsis thaliana protein match is: VQ motif-containi…	1	-0.141467	0.0110472	1.33183	2.8984	2.61225	1.54328	2.94179	2.18046	1.4334	6.90984	5.57914	9.77343
AT5G05460	Glycosyl hydrolase family 85	Glycosyl hydrolase family 85 ; FUNCTIONS IN: hydrolase activity; acting on glycosyl bonds; mannosyl-glycoprotein endo-beta-N-acetylglucosaminidase activity; INVOLVED IN: biological_process unknown; LOCATED IN: chloroplast; cytoplasm; EXPRESSED IN: 18 plant structures; EXPRESSED DURING: 12 growth stages; CONTAINS InterPro DOMAIN/s: Glycoside hydrolase; family 85 (InterPro:IPR005201); Glycoside hyd…	1	-0.0726872	9.24061e-05	1.33034	3.05042	1.92551	1.8883	3.41283	1.71176	1.73293	6.74276	8.07146	6.36015
AT2G41180	VQ motif-containing protein	VQ motif-containing protein; FUNCTIONS IN: molecular_function unknown; INVOLVED IN: biological_process unknown; LOCATED IN: chloroplast; EXPRESSED IN: 22 plant structures; EXPRESSED DURING: 13 growth stages; CONTAINS InterPro DOMAIN/s: VQ (InterPro:IPR008889); BEST Arabidopsis thaliana protein match is: sigma factor binding protein 1 (TAIR:AT3G56710.1); Has 49 Blast hits to 49 proteins in 11 spec…	1	-0.0704961	6.888e-05	1.32796	20.6208	18.1644	17.7613	14.409	18.2506	23.1954	38.4437	76.4316	70.2654
AT4G18197	purine permease 7	purine permease 7 (PUP7); CONTAINS InterPro DOMAIN/s: Protein of unknown function DUF250 (InterPro:IPR004853); BEST Arabidopsis thaliana protein match is: Nucleotide-sugar transporter family protein (TAIR:AT4G18205.1); Has 35333 Blast hits to 34131 proteins in 2444 species: Archae - 798; Bacteria - 22429; Metazoa - 974; Fungi - 991; Plants - 531; Viruses - 0; Other Eukaryotes - 9610 (source: NCBI…	1	0.061561	0.0403874	1.32742	8.13788	4.43873	9.80445	8.67123	4.98277	9.90436	28.4862	26.0935	14.7359
AT5G22250	Polynucleotidyl transferase; ribonuclease H-like superfamily protein	Polynucleotidyl transferase; ribonuclease H-like superfamily protein; FUNCTIONS IN: ribonuclease activity; nucleic acid binding; INVOLVED IN: RNA modification; LOCATED IN: nucleus; EXPRESSED IN: 21 plant structures; EXPRESSED DURING: 11 growth stages; CONTAINS InterPro DOMAIN/s: Ribonuclease CAF1 (InterPro:IPR006941); Polynucleotidyl transferase; ribonuclease H fold (InterPro:IPR012337); BEST Ara…	1	0.0936033	0.00249276	1.32111	1.60301	2.69287	1.20644	1.94685	2.10267	1.65058	5.68918	4.13679	6.92412
AT4G40010	SNF1-related protein kinase 2.7	SNF1-related protein kinase 2.7 (SNRK2.7); CONTAINS InterPro DOMAIN/s: Protein kinase; ATP binding site (InterPro:IPR017441); Serine/threonine-protein kinase domain (InterPro:IPR002290); Serine/threonine-protein kinase-like domain (InterPro:IPR017442); Protein kinase-like domain (InterPro:IPR011009); Serine/threonine-protein kinase; active site (InterPro:IPR008271); Protein kinase; catalytic doma…	1	-0.0968332	0.0157486	1.32019	0.967265	0.983533	0.729625	0.727218	0.924028	0.892939	1.67296	4.6104	2.83819
AT1G64360	ENESCENCE-ASSOCIATED AND QQS-RELATED, SAQR	unknown protein; Has 6 Blast hits to 6 proteins in 2 species: Archae - 0; Bacteria - 0; Metazoa - 0; Fungi - 0; Plants - 6; Viruses - 0; Other Eukaryotes - 0 (source: NCBI BLink).	1	-0.0520729	0.00538695	1.31991	69.1859	50.207	49.4052	85.0729	44.1033	43.5746	208.828	209.099	120.171
AT3G50280	HXXXD-type acyl-transferase family protein	HXXXD-type acyl-transferase family protein; FUNCTIONS IN: transferase activity; transferring acyl groups other than amino-acyl groups; transferase activity; INVOLVED IN: biological_process unknown; LOCATED IN: cellular_component unknown; EXPRESSED IN: 20 plant structures; EXPRESSED DURING: 12 growth stages; CONTAINS InterPro DOMAIN/s: Transferase (InterPro:IPR003480); BEST Arabidopsis thaliana pr…	1	0.372259	0.0355694	1.31472	0.451333	1.34789	0.485255	1.05974	0.975082	0.673054	1.19284	2.55858	3.03641
AT3G11580	AP2/B3-like transcriptional factor family protein	AP2/B3-like transcriptional factor family protein; FUNCTIONS IN: sequence-specific DNA binding transcription factor activity; INVOLVED IN: regulation of transcription; DNA-dependent; LOCATED IN: cellular_component unknown; EXPRESSED IN: 18 plant structures; EXPRESSED DURING: 9 growth stages; CONTAINS InterPro DOMAIN/s: Transcriptional factor B3 (InterPro:IPR003340); BEST Arabidopsis thaliana prot…	1	0.108347	0.00964603	1.31275	0.986603	1.95683	0.719469	1.12876	1.97925	0.831592	3.07395	3.20844	4.34848
AT1G68470	Exostosin family protein	Exostosin family protein; FUNCTIONS IN: catalytic activity; INVOLVED IN: biological_process unknown; LOCATED IN: membrane; EXPRESSED IN: 18 plant structures; EXPRESSED DURING: 13 growth stages; CONTAINS InterPro DOMAIN/s: Exostosin-like (InterPro:IPR004263); BEST Arabidopsis thaliana protein match is: Exostosin family protein (TAIR:AT2G20370.1); Has 782 Blast hits to 782 proteins in 34 species: A…	1	0.0558292	0.00568155	1.31076	1.85068	2.51478	2.94729	2.4438	2.63265	2.54718	4.16197	9.58606	10.3336
AT5G67330	natural resistance associated macrophage protein 4	natural resistance associated macrophage protein 4 (NRAMP4); FUNCTIONS IN: manganese ion transmembrane transporter activity; inorganic anion transmembrane transporter activity; metal ion transmembrane transporter activity; INVOLVED IN: in 11 processes; LOCATED IN: vacuolar membrane; vacuole; EXPRESSED IN: 25 plant structures; EXPRESSED DURING: 14 growth stages; CONTAINS InterPro DOMAIN/s: Natural…	1	0.0732102	1.50893e-13	1.31061	14.1197	19.5454	18.0803	17.7662	19.5513	17.777	51.3794	53.696	53.8268
AT5G64550	loricrin-related	loricrin-related; BEST Arabidopsis thaliana protein match is: loricrin-related (TAIR:AT5G09670.1); Has 1807 Blast hits to 1807 proteins in 277 species: Archae - 0; Bacteria - 0; Metazoa - 736; Fungi - 347; Plants - 385; Viruses - 0; Other Eukaryotes - 339 (source: NCBI BLink).	1	0.173245	0.000282618	1.30782	5.99485	11.0553	6.25205	7.81463	10.1531	7.96073	14.5764	32.8686	25.6194
AT2G34650	Protein kinase superfamily protein	PINOID (PID); CONTAINS InterPro DOMAIN/s: Protein kinase; catalytic domain (InterPro:IPR000719); Serine/threonine-protein kinase domain (InterPro:IPR002290); Serine/threonine-protein kinase-like domain (InterPro:IPR017442); Protein kinase-like domain (InterPro:IPR011009); Serine/threonine-protein kinase; active site (InterPro:IPR008271); BEST Arabidopsis thaliana protein match is: D6 protein kina…	1	0.0831561	4.39454e-06	1.29878	2.8147	2.52705	2.5244	2.74045	2.57629	3.21554	5.56066	9.17194	10.3154
AT5G52860	ABC-2 type transporter family protein	ABC-2 type transporter family protein; FUNCTIONS IN: ATPase activity; coupled to transmembrane movement of substances; LOCATED IN: membrane; EXPRESSED IN: 9 plant structures; EXPRESSED DURING: 6 growth stages; CONTAINS InterPro DOMAIN/s: ATPase; AAA+ type; core (InterPro:IPR003593); ABC transporter-like (InterPro:IPR003439); ABC-2 type transporter (InterPro:IPR013525); ABC transporter; conserved …	1	0.628978	0.0306869	1.29775	1.67758	1.43384	1.79648	1.71304	2.41106	4.13749	2.99865	6.27933	6.71884
AT4G20110	VACUOLAR SORTING RECEPTOR 7	VACUOLAR SORTING RECEPTOR 7 (VSR7); FUNCTIONS IN: calcium ion binding; INVOLVED IN: intracellular protein transport; N-terminal protein myristoylation; protein targeting to vacuole; LOCATED IN: trans-Golgi network; integral to plasma membrane; Golgi transport complex; membrane; EXPRESSED IN: 18 plant structures; EXPRESSED DURING: 8 growth stages; CONTAINS InterPro DOMAIN/s: Protease-associated PA…	1	-0.601421	0.000263238	1.29571	2.44681	2.35226	3.69135	2.30562	1.47259	1.89309	6.83977	8.84303	10.1903
AT1G59640	BIG PETAL P	BIG PETAL UB (BPEub); FUNCTIONS IN: DNA binding; sequence-specific DNA binding transcription factor activity; INVOLVED IN: petal morphogenesis; regulation of transcription; LOCATED IN: nucleus; EXPRESSED IN: 13 plant structures; EXPRESSED DURING: 6 growth stages; CONTAINS InterPro DOMAIN/s: Helix-loop-helix DNA-binding domain (InterPro:IPR001092); Helix-loop-helix DNA-binding (InterPro:IPR011598)…	1	0.278957	0.00193501	1.29414	1.13331	1.83332	1.32003	2.03784	2.03674	1.26419	3.47663	5.76544	4.03609
AT1G55850	cellulose synthase like E1	cellulose synthase like E1 (CSLE1); FUNCTIONS IN: cellulose synthase activity; transferase activity; transferring glycosyl groups; INVOLVED IN: plant-type cell wall biogenesis; cellulose biosynthetic process; polysaccharide biosynthetic process; LOCATED IN: endoplasmic reticulum; plasma membrane; EXPRESSED IN: 24 plant structures; EXPRESSED DURING: 13 growth stages; CONTAINS InterPro DOMAIN/s: Ce…	1	0.127081	0.000120299	1.29295	16.5363	11.4288	9.4992	18.5492	11.7912	11.3626	46.9145	35.1828	31.2004
AT2G39050	hydroxyproline-rich glycoprotein family protein	hydroxyproline-rich glycoprotein family protein; CONTAINS InterPro DOMAIN/s: Ricin B-related lectin (InterPro:IPR008997); Ricin B lectin (InterPro:IPR000772); Has 1708 Blast hits to 1449 proteins in 222 species: Archae - 0; Bacteria - 47; Metazoa - 514; Fungi - 386; Plants - 615; Viruses - 5; Other Eukaryotes - 141 (source: NCBI BLink).	1	-0.302996	3.13594e-07	1.29128	9.37799	8.44489	10.826	7.45802	8.88413	7.31067	21.634	31.5762	35.9869
AT1G71880	sucrose-proton symporter 1	sucrose-proton symporter 1 (SUC1); FUNCTIONS IN: carbohydrate transmembrane transporter activity; sugar:hydrogen symporter activity; sucrose:hydrogen symporter activity; INVOLVED IN: pollen germination; response to nematode; LOCATED IN: plasma membrane; vacuole; membrane; EXPRESSED IN: 23 plant structures; EXPRESSED DURING: 13 growth stages; CONTAINS InterPro DOMAIN/s: Sucrose/H+ symporter; plant…	1	0.0888771	5.69357e-13	1.28954	24.2515	21.2927	21.2603	27.1909	19.9483	25.8759	73.8349	61.1147	69.28
AT5G52810	NAD(P)-binding Rossmann-fold superfamily protein	NAD(P)-binding Rossmann-fold superfamily protein; FUNCTIONS IN: structural constituent of eye lens; binding; catalytic activity; INVOLVED IN: arginine catabolic process to glutamate; nopaline catabolic process; metabolic process; octopine catabolic process; LOCATED IN: chloroplast; EXPRESSED IN: 22 plant structures; EXPRESSED DURING: 13 growth stages; CONTAINS InterPro DOMAIN/s: NAD(P)-binding do…	1	0.246554	0.0052059	1.28953	5.04948	8.18471	6.77538	6.32471	7.85068	10.0222	13.3339	26.4377	22.7336
AT2G45290	Transketolase	Transketolase; FUNCTIONS IN: catalytic activity; transketolase activity; INVOLVED IN: response to cadmium ion; LOCATED IN: chloroplast stroma; chloroplast; EXPRESSED IN: 25 plant structures; EXPRESSED DURING: 16 growth stages; CONTAINS InterPro DOMAIN/s: Transketolase; bacterial-like (InterPro:IPR005478); Transketolase; N-terminal (InterPro:IPR005474); Transketolase; C-terminal (InterPro:IPR00547…	1	0.173415	9.50189e-08	1.28312	5.51123	6.98786	6.07567	7.27156	6.52085	7.52412	14.7635	16.4572	27.0975
AT5G49330	myb domain protein 111	myb domain protein 111 (MYB111); CONTAINS InterPro DOMAIN/s: SANT; DNA-binding (InterPro:IPR001005); Homeodomain-like (InterPro:IPR009057); Myb; DNA-binding (InterPro:IPR014778); HTH transcriptional regulator; Myb-type; DNA-binding (InterPro:IPR017930); Homeodomain-related (InterPro:IPR012287); Myb transcription factor (InterPro:IPR015495); BEST Arabidopsis thaliana protein match is: myb domain p…	1	0.258693	0.029636	1.27843	1.61133	1.93195	1.32481	1.44661	2.70963	1.92502	2.74484	10.53	4.05067
AT4G00940	Dof-type zinc finger DNA-binding family protein	Dof-type zinc finger DNA-binding family protein; FUNCTIONS IN: DNA binding; sequence-specific DNA binding transcription factor activity; INVOLVED IN: regulation of transcription; LOCATED IN: nucleus; EXPRESSED IN: 17 plant structures; EXPRESSED DURING: 7 growth stages; CONTAINS InterPro DOMAIN/s: Zinc finger; Dof-type (InterPro:IPR003851); BEST Arabidopsis thaliana protein match is: Dof-type zinc…	1	0.284582	7.2342e-05	1.27799	2.69499	2.83838	2.88522	4.64727	3.39344	2.69964	8.61212	9.3976	7.69337
AT3G59700	lectin-receptor kinase	lectin-receptor kinase (HLECRK); FUNCTIONS IN: kinase activity; INVOLVED IN: protein amino acid phosphorylation; LOCATED IN: endomembrane system; EXPRESSED IN: 9 plant structures; EXPRESSED DURING: LP.06 six leaves visible; LP.04 four leaves visible; 4 anthesis; LP.10 ten leaves visible; LP.08 eight leaves visible; CONTAINS InterPro DOMAIN/s: Legume lectin; beta chain (InterPro:IPR001220); Protei…	1	-0.195898	0.00312189	1.27663	0.594324	0.61958	0.738392	0.625562	0.441589	0.690899	1.29649	1.84011	3.23776
AT1G12160	Flavin-binding monooxygenase family protein	Flavin-binding monooxygenase family protein; FUNCTIONS IN: NADP or NADPH binding; monooxygenase activity; FAD binding; flavin-containing monooxygenase activity; INVOLVED IN: oxidation reduction; LOCATED IN: cellular_component unknown; EXPRESSED IN: 15 plant structures; EXPRESSED DURING: 6 growth stages; CONTAINS InterPro DOMAIN/s: Flavin-containing monooxygenase FMO (InterPro:IPR000960); Flavin-c…	1	0.601171	0.000967388	1.27589	0.976874	1.04297	0.910255	2.19353	1.4698	1.08217	2.58917	2.07738	4.88672
AT3G09830	Protein kinase superfamily protein	Protein kinase superfamily protein; FUNCTIONS IN: protein kinase activity; kinase activity; ATP binding; INVOLVED IN: protein amino acid phosphorylation; LOCATED IN: plasma membrane; EXPRESSED IN: 23 plant structures; EXPRESSED DURING: 13 growth stages; CONTAINS InterPro DOMAIN/s: Protein kinase; ATP binding site (InterPro:IPR017441); Protein kinase; catalytic domain (InterPro:IPR000719); Serine/…	1	0.0762333	3.0177e-08	1.27319	4.87046	3.8612	4.85011	4.96992	4.32599	5.28561	10.9856	15.6627	14.6694
AT5G49680	Golgi-body localisation protein domain ;RNA pol II promoter Fmp27 protein domain	Golgi-body localisation protein domain ;RNA pol II promoter Fmp27 protein domain; LOCATED IN: endomembrane system; EXPRESSED IN: 21 plant structures; EXPRESSED DURING: 14 growth stages; CONTAINS InterPro DOMAIN/s: Protein of unknown function FMP27; domain-6; C-terminal (InterPro:IPR019443); Protein of unknown function FMP27; domain-4 (InterPro:IPR019441); BEST Arabidopsis thaliana protein match i…	1	-0.168432	0.00253503	1.27079	0.223585	0.307854	0.33431	0.235337	0.281642	0.259206	0.535948	0.789269	1.50897
AT2G21550	Bifunctional dihydrofolate reductase/thymidylate synthase	Bifunctional dihydrofolate reductase/thymidylate synthase; FUNCTIONS IN: thymidylate synthase activity; dihydrofolate reductase activity; INVOLVED IN: oxidation reduction; glycine biosynthetic process; one-carbon metabolic process; nucleotide biosynthetic process; dTMP biosynthetic process; EXPRESSED IN: stem; hypocotyl; root; CONTAINS InterPro DOMAIN/s: Dihydrofolate reductase domain (InterPro:I…	1	0.304326	0.0321858	1.27006	0.276577	0.626374	0.544067	0.452845	0.832275	0.510649	0.844677	1.35209	2.38227
AT1G77400	extensin-like protein	CONTAINS InterPro DOMAIN/s: Protein of unknown function DUF688 (InterPro:IPR007789); BEST Arabidopsis thaliana protein match is: hydroxyproline-rich glycoprotein family protein (TAIR:AT1G21695.1); Has 328 Blast hits to 314 proteins in 61 species: Archae - 0; Bacteria - 12; Metazoa - 130; Fungi - 28; Plants - 92; Viruses - 10; Other Eukaryotes - 56 (source: NCBI BLink).	1	0.346394	0.00343774	1.2679	2.36013	2.51981	2.63901	2.89821	4.97145	2.39665	6.56435	9.25909	7.19324
AT4G27480	Core-2/I-branching beta-1;6-N-acetylglucosaminyltransferase family protein	Core-2/I-branching beta-1;6-N-acetylglucosaminyltransferase family protein; FUNCTIONS IN: transferase activity; transferring glycosyl groups; acetylglucosaminyltransferase activity; INVOLVED IN: carbohydrate biosynthetic process; N-terminal protein myristoylation; LOCATED IN: endomembrane system; membrane; EXPRESSED IN: 12 plant structures; EXPRESSED DURING: 8 growth stages; CONTAINS InterPro DOM…	1	-0.0651269	0.00382187	1.26082	0.81104	1.18079	1.23665	1.39691	0.887482	0.884849	2.42467	2.96015	4.54323
AT1G67860	transmembrane protein	unknown protein; BEST Arabidopsis thaliana protein match is: unknown protein (TAIR:AT1G67865.1); Has 13 Blast hits to 13 proteins in 2 species: Archae - 0; Bacteria - 0; Metazoa - 0; Fungi - 0; Plants - 13; Viruses - 0; Other Eukaryotes - 0 (source: NCBI BLink).	1	0.010621	0.000431624	1.25879	142.628	180.83	112.135	152.939	139.488	147.304	610.799	405.934	312.739
AT4G39030	MATE efflux family protein	ENHANCED DISEASE SUSCEPTIBILITY 5 (EDS5); FUNCTIONS IN: antiporter activity; drug transmembrane transporter activity; transporter activity; INVOLVED IN: salicylic acid biosynthetic process; negative regulation of defense response; defense response; response to nematode; LOCATED IN: mitochondrion; plastid; membrane; EXPRESSED IN: 23 plant structures; EXPRESSED DURING: 10 growth stages; CONTAINS In…	1	0.204488	0.00917863	1.25822	1.07054	2.1847	1.35562	1.96469	1.76217	1.49509	2.69461	5.07245	6.27464
AT4G01450	nodulin MtN21 /EamA-like transporter family protein	nodulin MtN21 /EamA-like transporter family protein; LOCATED IN: endomembrane system; membrane; EXPRESSED IN: 21 plant structures; EXPRESSED DURING: 11 growth stages; CONTAINS InterPro DOMAIN/s: Protein of unknown function DUF6; transmembrane (InterPro:IPR000620); BEST Arabidopsis thaliana protein match is: nodulin MtN21 /EamA-like transporter family protein (TAIR:AT4G01440.1); Has 2097 Blast hit…	1	0.161708	0.0011597	1.25782	6.20853	11.7076	14.6694	10.129	11.7434	13.3461	28.6012	28.7307	34.6863
AT2G34490	cytochrome P450; family 710; subfamily A; polypeptide 2	cytochrome P450; family 710; subfamily A; polypeptide 2 (CYP710A2); FUNCTIONS IN: C-22 sterol desaturase activity; oxygen binding; INVOLVED IN: oxidation reduction; LOCATED IN: endomembrane system; EXPRESSED IN: 24 plant structures; EXPRESSED DURING: 12 growth stages; CONTAINS InterPro DOMAIN/s: Cytochrome P450 (InterPro:IPR001128); Cytochrome P450; conserved site (InterPro:IPR017972); Cytochrome…	1	0.206193	0.0427616	1.25689	3.74911	4.84207	5.21199	3.0551	6.73269	7.50819	10.299	13.3026	18.4501
AT3G12820	myb domain protein 10	myb domain protein 10 (MYB10); FUNCTIONS IN: DNA binding; sequence-specific DNA binding transcription factor activity; INVOLVED IN: N-terminal protein myristoylation; regulation of transcription; DNA-dependent; EXPRESSED IN: shoot apex; hypocotyl; sepal; root; flower; EXPRESSED DURING: petal differentiation and expansion stage; CONTAINS InterPro DOMAIN/s: SANT; DNA-binding (InterPro:IPR001005); H…	1	-0.0588535	0.0278068	1.25662	1.963	1.0992	0.914565	1.35096	0.984506	1.39397	4.07631	4.7336	2.85137
AT1G72120	Major facilitator superfamily protein	Major facilitator superfamily protein; FUNCTIONS IN: transporter activity; INVOLVED IN: oligopeptide transport; LOCATED IN: membrane; CONTAINS InterPro DOMAIN/s: PTR2 family proton/oligopeptide symporter; conserved site (InterPro:IPR018456); Oligopeptide transporter (InterPro:IPR000109); Major facilitator superfamily; general substrate transporter (InterPro:IPR016196); BEST Arabidopsis thaliana p…	1	0.0873876	0.00124902	1.25596	1.38674	1.08713	0.695785	1.71226	0.962994	0.812423	2.56553	3.66668	3.02148
AT5G19600	sulfate transporter 3;5	sulfate transporter 3;5 (SULTR3;5); FUNCTIONS IN: sulfate transmembrane transporter activity; INVOLVED IN: sulfate transport; transport; transmembrane transport; LOCATED IN: integral to membrane; membrane; EXPRESSED IN: 16 plant structures; EXPRESSED DURING: 9 growth stages; CONTAINS InterPro DOMAIN/s: Sulphate transporter (InterPro:IPR011547); Sulphate transporter/antisigma-factor antagonist STA…	1	0.488733	0.0110362	1.25591	2.00597	3.35689	4.18952	3.39766	4.78745	5.10849	9.93638	10.1446	7.47043
AT2G30140	UDP-Glycosyltransferase superfamily protein	UDP-Glycosyltransferase superfamily protein; CONTAINS InterPro DOMAIN/s: UDP-glucuronosyl/UDP-glucosyltransferase (InterPro:IPR002213); BEST Arabidopsis thaliana protein match is: UDP-Glycosyltransferase superfamily protein (TAIR:AT2G30150.1); Has 7945 Blast hits to 7893 proteins in 488 species: Archae - 0; Bacteria - 512; Metazoa - 2235; Fungi - 27; Plants - 5022; Viruses - 79; Other Eukaryotes …	1	-0.268723	4.601e-08	1.25591	7.53733	6.23797	6.67842	5.73762	5.56907	5.96413	14.7651	21.6519	26.1517
AT3G51440	Calcium-dependent phosphotriesterase superfamily protein	Calcium-dependent phosphotriesterase superfamily protein; FUNCTIONS IN: strictosidine synthase activity; INVOLVED IN: alkaloid biosynthetic process; biosynthetic process; LOCATED IN: endoplasmic reticulum; EXPRESSED IN: 19 plant structures; EXPRESSED DURING: 10 growth stages; CONTAINS InterPro DOMAIN/s: Strictosidine synthase; conserved region (InterPro:IPR018119); Strictosidine synthase (InterPr…	1	-0.130139	0.0160177	1.25507	1.93031	1.12414	0.999262	1.94147	0.989627	0.910791	2.98973	2.92534	6.73589
AT1G25370	Protein of unknown function (DUF1639)	Protein of unknown function (DUF1639); CONTAINS InterPro DOMAIN/s: Protein of unknown function DUF1639 (InterPro:IPR012438); BEST Arabidopsis thaliana protein match is: Protein of unknown function (DUF1639) (TAIR:AT1G68340.1); Has 265 Blast hits to 265 proteins in 16 species: Archae - 0; Bacteria - 0; Metazoa - 1; Fungi - 0; Plants - 264; Viruses - 0; Other Eukaryotes - 0 (source: NCBI BLink).	1	0.117724	0.00139341	1.25425	3.11765	2.18901	1.85428	3.28152	3.06067	1.7146	6.77207	6.49367	7.77919
AT5G02190	Eukaryotic aspartyl protease family protein	PROMOTION OF CELL SURVIVAL 1 (PCS1); CONTAINS InterPro DOMAIN/s: Peptidase aspartic (InterPro:IPR021109); Peptidase aspartic; catalytic (InterPro:IPR009007); Peptidase A1 (InterPro:IPR001461); Peptidase aspartic; active site (InterPro:IPR001969); BEST Arabidopsis thaliana protein match is: Eukaryotic aspartyl protease family protein (TAIR:AT2G39710.1); Has 2066 Blast hits to 2053 proteins in 143 …	1	-0.0165227	4.73705e-05	1.25376	2.67197	2.62624	2.14308	2.24281	3.01942	2.27931	5.2127	11.6817	6.58845
AT3G14610	cytochrome P450; family 72; subfamily A; polypeptide 7	cytochrome P450; family 72; subfamily A; polypeptide 7 (CYP72A7); FUNCTIONS IN: electron carrier activity; monooxygenase activity; iron ion binding; oxygen binding; heme binding; INVOLVED IN: oxidation reduction; LOCATED IN: endoplasmic reticulum; EXPRESSED IN: 16 plant structures; EXPRESSED DURING: 6 growth stages; CONTAINS InterPro DOMAIN/s: Cytochrome P450 (InterPro:IPR001128); Cytochrome P450…	1	0.066136	0.00294659	1.25305	1.73193	2.25085	2.46176	2.84259	2.62058	1.57175	4.17836	5.71509	10.707
AT5G65870	phytosulfokine 5 precursor	phytosulfokine 5 precursor (PSK5); FUNCTIONS IN: growth factor activity; INVOLVED IN: cell proliferation; cell differentiation; organ morphogenesis; LOCATED IN: extracellular matrix; EXPRESSED IN: 25 plant structures; EXPRESSED DURING: 10 growth stages; CONTAINS InterPro DOMAIN/s: Phytosulfokine (InterPro:IPR009438); BEST Arabidopsis thaliana protein match is: phytosulfokine 4 precursor (TAIR:AT3…	1	-0.0888852	0.0206967	1.25198	14.028	32.6773	21.7856	16.734	23.4516	22.4468	50.4923	63.7773	84.5801
AT1G55920	serine acetyltransferase 2;1	serine acetyltransferase 2;1 (SERAT2;1); FUNCTIONS IN: serine O-acetyltransferase activity; INVOLVED IN: cellular response to sulfate starvation; response to cold; LOCATED IN: cytosol; chloroplast; nucleus; EXPRESSED IN: 22 plant structures; EXPRESSED DURING: 13 growth stages; CONTAINS InterPro DOMAIN/s: Hexapeptide transferase; conserved site (InterPro:IPR018357); Serine O-acetyltransferase (Int…	1	0.0627573	0.00328146	1.25191	14.0258	24.975	15.7224	13.986	23.3245	20.4442	39.1832	53.8225	68.8595
AT3G04510	Protein of unknown function (DUF640)	LIGHT SENSITIVE HYPOCOTYLS 2 (LSH2); FUNCTIONS IN: molecular_function unknown; INVOLVED IN: biological_process unknown; LOCATED IN: chloroplast; EXPRESSED IN: 12 plant structures; EXPRESSED DURING: 4 leaf senescence stage; petal differentiation and expansion stage; CONTAINS InterPro DOMAIN/s: Protein of unknown function DUF640 (InterPro:IPR006936); BEST Arabidopsis thaliana protein match is: Prot…	1	0.790159	0.0436245	1.25039	1.25641	3.56462	0.900564	2.74663	3.78079	2.23052	4.93346	4.14596	5.47504
AT3G01970	WRKY DNA-binding protein 45	WRKY DNA-binding protein 45 (WRKY45); CONTAINS InterPro DOMAIN/s: DNA-binding WRKY (InterPro:IPR003657); BEST Arabidopsis thaliana protein match is: WRKY DNA-binding protein 75 (TAIR:AT5G13080.1); Has 3497 Blast hits to 3049 proteins in 189 species: Archae - 0; Bacteria - 0; Metazoa - 0; Fungi - 0; Plants - 3482; Viruses - 0; Other Eukaryotes - 15 (source: NCBI BLink).	1	0.232316	0.0123657	1.24983	5.29824	2.64915	3.14168	6.75967	4.02612	2.8161	8.98362	9.18316	14.5205
AT3G15300	VQ motif-containing protein	VQ motif-containing protein; FUNCTIONS IN: molecular_function unknown; INVOLVED IN: biological_process unknown; LOCATED IN: chloroplast; EXPRESSED IN: 22 plant structures; EXPRESSED DURING: 11 growth stages; CONTAINS InterPro DOMAIN/s: VQ (InterPro:IPR008889); BEST Arabidopsis thaliana protein match is: VQ motif-containing protein (TAIR:AT5G53830.1); Has 135 Blast hits to 135 proteins in 13 speci…	1	-0.195762	0.00542219	1.24937	1.79185	3.31271	2.70325	1.70641	2.99557	2.20555	4.9419	8.16532	10.6851
AT5G16530	Auxin efflux carrier family protein	PIN-FORMED 5 (PIN5); CONTAINS InterPro DOMAIN/s: Auxin efflux carrier; subgroup (InterPro:IPR014024); Auxin efflux carrier (InterPro:IPR004776); BEST Arabidopsis thaliana protein match is: Auxin efflux carrier family protein (TAIR:AT5G15100.1); Has 2169 Blast hits to 1907 proteins in 543 species: Archae - 24; Bacteria - 1096; Metazoa - 104; Fungi - 0; Plants - 651; Viruses - 0; Other Eukaryotes -…	1	0.220048	0.0323304	1.24826	0.780283	1.20284	1.11199	0.676361	1.42723	1.822	2.43308	3.48356	3.33004
AT5G10300	methyl esterase 5	methyl esterase 5 (MES5); CONTAINS InterPro DOMAIN/s: Alpha/beta hydrolase fold-1 (InterPro:IPR000073); BEST Arabidopsis thaliana protein match is: methyl esterase 1 (TAIR:AT2G23620.1); Has 1807 Blast hits to 1807 proteins in 277 species: Archae - 0; Bacteria - 0; Metazoa - 736; Fungi - 347; Plants - 385; Viruses - 0; Other Eukaryotes - 339 (source: NCBI BLink).	1	0.417984	0.000278689	1.2438	4.35548	3.03847	2.3463	4.58441	5.73409	3.0156	8.95199	7.71017	11.8363
AT2G19130	S-locus lectin protein kinase family protein	S-locus lectin protein kinase family protein; FUNCTIONS IN: protein serine/threonine kinase activity; sugar binding; protein kinase activity; ATP binding; INVOLVED IN: protein amino acid phosphorylation; recognition of pollen; LOCATED IN: endomembrane system; EXPRESSED IN: 19 plant structures; EXPRESSED DURING: 13 growth stages; CONTAINS InterPro DOMAIN/s: Curculin-like (mannose-binding) lectin (…	1	-0.231987	3.74771e-08	1.24375	2.61319	2.28607	2.5311	2.96769	1.82794	1.82517	8.28644	7.54521	6.2878
AT5G63580	flavonol synthase 2	flavonol synthase 2 (FLS2); CONTAINS InterPro DOMAIN/s: Oxoglutarate/iron-dependent oxygenase (InterPro:IPR005123); BEST Arabidopsis thaliana protein match is: flavonol synthase 1 (TAIR:AT5G08640.2); Has 7130 Blast hits to 7103 proteins in 905 species: Archae - 0; Bacteria - 928; Metazoa - 80; Fungi - 632; Plants - 4738; Viruses - 0; Other Eukaryotes - 752 (source: NCBI BLink).	1	-0.246028	0.00610247	1.24347	1.70406	2.96335	1.8525	2.61571	1.56684	1.44203	4.9487	5.77932	8.67965
AT3G01350	Major facilitator superfamily protein	Major facilitator superfamily protein; FUNCTIONS IN: transporter activity; INVOLVED IN: oligopeptide transport; LOCATED IN: membrane; EXPRESSED IN: 12 plant structures; EXPRESSED DURING: 6 growth stages; CONTAINS InterPro DOMAIN/s: Oligopeptide transporter (InterPro:IPR000109); Major facilitator superfamily; general substrate transporter (InterPro:IPR016196); BEST Arabidopsis thaliana protein mat…	1	-0.0177638	0.0051785	1.24265	1.34368	2.25033	1.62029	1.66388	1.79706	1.67822	4.68124	6.28861	4.34666
AT5G39090	HXXXD-type acyl-transferase family protein	HXXXD-type acyl-transferase family protein; FUNCTIONS IN: transferase activity; transferring acyl groups other than amino-acyl groups; transferase activity; INVOLVED IN: biological_process unknown; EXPRESSED IN: 12 plant structures; EXPRESSED DURING: 6 growth stages; CONTAINS InterPro DOMAIN/s: Transferase (InterPro:IPR003480); BEST Arabidopsis thaliana protein match is: HXXXD-type acyl-transfera…	1	-0.489433	0.027522	1.24256	0.479701	0.897938	0.862047	0.468849	0.446801	0.664259	1.4127	2.22364	3.167
AT4G30960	SOS3-interacting protein 3; CIPK6 (RJ)	SOS3-interacting protein 3 (SIP3) / CIPK6; FUNCTIONS IN: protein serine/threonine kinase activity; protein kinase activity; kinase activity; ATP binding; INVOLVED IN: in 6 processes; LOCATED IN: cellular_component unknown; EXPRESSED IN: 22 plant structures; EXPRESSED DURING: 13 growth stages; CONTAINS InterPro DOMAIN/s: Protein kinase; ATP binding site (InterPro:IPR017441); Serine/threonine-prote…	1	-0.14862	4.80721e-05	1.24235	76.4371	112.945	124.204	79.573	110.631	95.0192	287.77	401.917	239.141
AT1G72900	Toll-Interleukin-Resistance (TIR) domain-containing protein	Toll-Interleukin-Resistance (TIR) domain-containing protein; FUNCTIONS IN: transmembrane receptor activity; ATP binding; INVOLVED IN: signal transduction; defense response; apoptosis; innate immune response; LOCATED IN: intrinsic to membrane; EXPRESSED IN: 20 plant structures; EXPRESSED DURING: 10 growth stages; CONTAINS InterPro DOMAIN/s: NB-ARC (InterPro:IPR002182); Toll-Interleukin receptor (I…	1	0.0440835	0.0119539	1.24173	7.13588	7.69565	10.3058	7.37186	9.01346	9.92199	19.1556	16.0373	47.6304
AT4G05020	NAD(P)H dehydrogenase B2	NAD(P)H dehydrogenase B2 (NDB2); FUNCTIONS IN: disulfide oxidoreductase activity; oxidoreductase activity; FAD binding; INVOLVED IN: oxidation reduction; LOCATED IN: mitochondrion; extrinsic to mitochondrial inner membrane; EXPRESSED IN: 26 plant structures; EXPRESSED DURING: 15 growth stages; CONTAINS InterPro DOMAIN/s: FAD-dependent pyridine nucleotide-disulphide oxidoreductase (InterPro:IPR013…	1	0.171091	0.0283037	1.24065	2.96022	5.53951	4.01616	4.31229	4.51333	5.13758	5.57936	14.1444	21.5357
AT2G47800	multidrug resistance-associated protein 4	multidrug resistance-associated protein 4 (MRP4); FUNCTIONS IN: ATPase activity; coupled to transmembrane movement of substances; folic acid transporter activity; INVOLVED IN: response to water deprivation; drug transmembrane transport; response to wounding; response to nematode; stomatal movement; LOCATED IN: vacuolar membrane; plasma membrane; vacuole; plant-type vacuole; EXPRESSED IN: 27 plant…	1	0.208685	9.03204e-12	1.23719	3.04597	3.35119	3.85732	3.98618	3.6718	4.41395	8.3403	10.0114	12.0551
AT2G26310	Chalcone-flavanone isomerase family protein	Chalcone-flavanone isomerase family protein; FUNCTIONS IN: intramolecular lyase activity; INVOLVED IN: cellular amino acid derivative biosynthetic process; LOCATED IN: cellular_component unknown; CONTAINS InterPro DOMAIN/s: Chalcone isomerase; subgroup (InterPro:IPR003466); Chalcone isomerase (InterPro:IPR016087); BEST Arabidopsis thaliana protein match is: Chalcone-flavanone isomerase family pro…	1	0.23108	0.0146359	1.23671	0.630628	0.76511	1.17524	1.03715	0.790701	1.20073	1.58634	2.77462	3.40797
AT5G14760	L-aspartate oxidase	L-aspartate oxidase (AO); FUNCTIONS IN: electron carrier activity; oxidoreductase activity; L-aspartate oxidase activity; INVOLVED IN: NAD biosynthetic process; LOCATED IN: chloroplast; EXPRESSED IN: 24 plant structures; EXPRESSED DURING: 14 growth stages; CONTAINS InterPro DOMAIN/s: Fumarate reductase/succinate dehydrogenase flavoprotein-like; C-terminal (InterPro:IPR015939); Fumarate reductase/…	1	0.551129	0.00472751	1.23482	0.962677	1.78183	2.23214	1.8616	2.13336	3.2448	4.46136	4.30944	5.11756
AT1G18880	Major facilitator superfamily protein	Major facilitator superfamily protein; FUNCTIONS IN: transporter activity; INVOLVED IN: oligopeptide transport; LOCATED IN: membrane; EXPRESSED IN: 22 plant structures; EXPRESSED DURING: 13 growth stages; CONTAINS InterPro DOMAIN/s: Oligopeptide transporter (InterPro:IPR000109); Major facilitator superfamily; general substrate transporter (InterPro:IPR016196); BEST Arabidopsis thaliana protein ma…	1	0.155674	0.00705967	1.234	2.43804	5.36701	5.94878	4.68264	5.54653	4.40859	10.1408	11.8604	16.4868
AT2G17500	Auxin efflux carrier family protein	Auxin efflux carrier family protein; FUNCTIONS IN: auxin:hydrogen symporter activity; INVOLVED IN: auxin polar transport; transmembrane transport; LOCATED IN: endomembrane system; integral to membrane; EXPRESSED IN: 19 plant structures; EXPRESSED DURING: 13 growth stages; CONTAINS InterPro DOMAIN/s: Auxin efflux carrier (InterPro:IPR004776); BEST Arabidopsis thaliana protein match is: Auxin efflu…	1	0.0990548	1.68885e-05	1.23316	5.23415	3.88717	4.91415	7.22048	4.33539	4.17305	11.4829	11.8199	18.7587
AT5G53290	cytokinin response factor 3	cytokinin response factor 3 (CRF3); CONTAINS InterPro DOMAIN/s: DNA-binding; integrase-type (InterPro:IPR016177); Pathogenesis-related transcriptional factor/ERF; DNA-binding (InterPro:IPR001471); BEST Arabidopsis thaliana protein match is: cytokinin response factor 4 (TAIR:AT4G27950.1); Has 1807 Blast hits to 1807 proteins in 277 species: Archae - 0; Bacteria - 0; Metazoa - 736; Fungi - 347; Pla…	1	0.115007	0.0345433	1.22981	0.953862	1.58712	1.10043	1.004	1.27571	1.76113	2.31861	2.79785	6.636
AT2G45510	cytochrome P450; family 704; subfamily A; polypeptide 2	cytochrome P450; family 704; subfamily A; polypeptide 2 (CYP704A2); FUNCTIONS IN: electron carrier activity; monooxygenase activity; iron ion binding; oxygen binding; heme binding; INVOLVED IN: oxidation reduction; LOCATED IN: endoplasmic reticulum; EXPRESSED IN: callus; CONTAINS InterPro DOMAIN/s: Cytochrome P450 (InterPro:IPR001128); Cytochrome P450; E-class; group I (InterPro:IPR002401); Cytoc…	1	-0.184264	2.13383e-09	1.22621	5.53109	6.5107	5.20872	6.90565	5.40048	3.63943	16.3177	16.7954	17.1337
AT1G67650	SRP72 RNA-binding domain	SRP72 RNA-binding domain; FUNCTIONS IN: 7S RNA binding; INVOLVED IN: SRP-dependent cotranslational protein targeting to membrane; LOCATED IN: signal recognition particle; CONTAINS InterPro DOMAIN/s: Signal recognition particle; SRP72 subunit; RNA-binding (InterPro:IPR013699); BEST Arabidopsis thaliana protein match is: SRP72 RNA-binding domain (TAIR:AT1G67680.1); Has 433 Blast hits to 428 protein…	1	-0.299798	0.00900406	1.22578	1.02693	0.643202	0.53108	0.815899	0.549567	0.441538	2.71307	2.11933	1.55773
AT5G24780	vegetative storage protein 1	vegetative storage protein 1 (VSP1); FUNCTIONS IN: transcription factor binding; acid phosphatase activity; INVOLVED IN: response to jasmonic acid stimulus; response to wounding; defense response; LOCATED IN: vacuole; EXPRESSED IN: fruit; gynoecium; valve; CONTAINS InterPro DOMAIN/s: Acid phosphatase (Class B) (InterPro:IPR005519); Vegetative storage protein/acid phosphatase (InterPro:IPR014403);…	1	0.489033	0.029636	1.22294	72.0627	57.2004	29.213	95.0203	82.4223	45.1954	117.274	225.801	112.749
AT4G03320	translocon at the inner envelope membrane of chloroplasts 20-IV	translocon at the inner envelope membrane of chloroplasts 20-IV (tic20-IV); LOCATED IN: integral to membrane; EXPRESSED IN: 17 plant structures; EXPRESSED DURING: 6 growth stages; CONTAINS InterPro DOMAIN/s: Uncharacterised conserved protein ycf60 (InterPro:IPR019109); Chloroplast protein import component Tic20 (InterPro:IPR005691); BEST Arabidopsis thaliana protein match is: translocon at the in…	1	-0.467426	0.00912367	1.22169	1.9188	1.92059	1.39683	1.38851	1.32322	1.1071	4.53241	3.03395	9.47546
AT3G27170	chloride channel B	chloride channel B (CLC-B); FUNCTIONS IN: nitrate:hydrogen symporter activity; anion channel activity; voltage-gated chloride channel activity; INVOLVED IN: chloride transport; transmembrane transport; LOCATED IN: plant-type vacuole membrane; intracellular; EXPRESSED IN: 13 plant structures; EXPRESSED DURING: 8 growth stages; CONTAINS InterPro DOMAIN/s: Chloride channel; core (InterPro:IPR014743)…	1	0.33665	0.000172586	1.22066	1.06411	1.60266	1.43603	1.81524	1.71148	1.6937	2.97168	3.34995	6.12663
AT3G26770	NAD(P)-binding Rossmann-fold superfamily protein	NAD(P)-binding Rossmann-fold superfamily protein; FUNCTIONS IN: oxidoreductase activity; binding; catalytic activity; INVOLVED IN: oxidation reduction; metabolic process; EXPRESSED IN: 6 plant structures; EXPRESSED DURING: 4 anthesis; F mature embryo stage; E expanded cotyledon stage; CONTAINS InterPro DOMAIN/s: NAD(P)-binding domain (InterPro:IPR016040); Glucose/ribitol dehydrogenase (InterPro:I…	1	0.17109	0.0434306	1.21596	0.8717	1.5335	0.863019	1.1469	1.53015	1.0059	2.08579	2.15735	6.49757
AT2G34960	cationic amino acid transporter 5	cationic amino acid transporter 5 (CAT5); CONTAINS InterPro DOMAIN/s: Cationic amino acid transporter (InterPro:IPR015606); Amino acid/polyamine transporter I (InterPro:IPR002293); Amino acid permease domain (InterPro:IPR004841); BEST Arabidopsis thaliana protein match is: cationic amino acid transporter 8 (TAIR:AT1G17120.1); Has 31271 Blast hits to 31152 proteins in 2294 species: Archae - 542; B…	1	0.293789	0.00846621	1.21421	0.754949	0.581149	0.65495	1.20565	0.652812	0.72097	1.71219	2.66301	1.57824
AT1G08290	WIP domain protein 3	WIP domain protein 3 (WIP3); CONTAINS InterPro DOMAIN/s: Zinc finger; C2H2-like (InterPro:IPR015880); Zinc finger; C2H2-type (InterPro:IPR007087); BEST Arabidopsis thaliana protein match is: WIP domain protein 5 (TAIR:AT1G51220.1); Has 40394 Blast hits to 17903 proteins in 213 species: Archae - 0; Bacteria - 0; Metazoa - 38493; Fungi - 119; Plants - 685; Viruses - 0; Other Eukaryotes - 1097 (sour…	1	0.194582	0.0102829	1.21134	0.77223	1.68643	1.1693	1.11763	1.40396	1.55945	2.32157	2.91984	5.61223
AT1G11300	protein serine/threonine kinases;protein kinases;ATP binding;sugar binding;kinases;carbohydrate binding	protein serine/threonine kinases;protein kinases;ATP binding;sugar binding;kinases;carbohydrate binding; FUNCTIONS IN: in 6 functions; INVOLVED IN: protein amino acid phosphorylation; recognition of pollen; LOCATED IN: endomembrane system; EXPRESSED IN: 12 plant structures; EXPRESSED DURING: 6 growth stages; CONTAINS InterPro DOMAIN/s: Curculin-like (mannose-binding) lectin (InterPro:IPR001480); …	1	-0.276181	0.000126269	1.21105	0.872191	1.39967	1.28744	0.896089	0.958516	1.09067	2.86534	4.37637	3.06348
AT4G29700	Alkaline-phosphatase-like family protein	Alkaline-phosphatase-like family protein; FUNCTIONS IN: hydrolase activity; catalytic activity; INVOLVED IN: metabolic process; nucleotide metabolic process; LOCATED IN: vacuole; EXPRESSED IN: 21 plant structures; EXPRESSED DURING: 12 growth stages; CONTAINS InterPro DOMAIN/s: Alkaline phosphatase-like; alpha/beta/alpha (InterPro:IPR017849); Type I phosphodiesterase/nucleotide pyrophosphatase/pho…	1	0.263327	4.81327e-05	1.20702	6.39574	7.01181	5.55815	6.94119	9.63896	6.85264	12.8171	16.9495	27.5985
AT1G55610	BRI1 like	BRI1 like (BRL1); FUNCTIONS IN: kinase activity; INVOLVED IN: protein amino acid phosphorylation; LOCATED IN: plasma membrane; EXPRESSED IN: 9 plant structures; EXPRESSED DURING: 4 anthesis; petal differentiation and expansion stage; CONTAINS InterPro DOMAIN/s: Protein kinase; ATP binding site (InterPro:IPR017441); Serine/threonine-protein kinase domain (InterPro:IPR002290); Leucine-rich repeat-c…	1	0.425667	3.30494e-06	1.20615	1.06022	0.913428	1.08782	1.70527	1.41	1.13271	2.50253	2.60754	3.89516
AT3G13080	multidrug resistance-associated protein 3	multidrug resistance-associated protein 3 (MRP3); FUNCTIONS IN: chlorophyll catabolite transmembrane transporter activity; ATPase activity; coupled to transmembrane movement of substances; glutathione S-conjugate-exporting ATPase activity; INVOLVED IN: transport; transmembrane transport; LOCATED IN: apoplast; vacuolar membrane; plasma membrane; plant-type vacuole; EXPRESSED IN: 6 plant structures…	1	-0.0235156	0.00194299	1.20564	4.92372	6.86976	7.84955	6.03039	5.47445	8.13822	12.0746	21.7031	24.2334
AT5G25890	indole-3-acetic acid inducible 28	indole-3-acetic acid inducible 28 (IAA28); FUNCTIONS IN: sequence-specific DNA binding transcription factor activity; INVOLVED IN: response to auxin stimulus; lateral root morphogenesis; regulation of translation; LOCATED IN: intracellular; nucleus; EXPRESSED IN: 15 plant structures; EXPRESSED DURING: 7 growth stages; CONTAINS InterPro DOMAIN/s: Aux/IAA-ARF-dimerisation (InterPro:IPR011525); AUX/…	1	0.0192028	0.00487526	1.20524	12.6734	17.0587	9.4696	16.9891	17.7492	7.50539	25.8208	40.1106	47.5304
AT5G18310	ubiquitin hydrolase	unknown protein; FUNCTIONS IN: molecular_function unknown; INVOLVED IN: biological_process unknown; LOCATED IN: plasma membrane; EXPRESSED IN: 22 plant structures; EXPRESSED DURING: 13 growth stages; BEST Arabidopsis thaliana protein match is: unknown protein (TAIR:AT5G48500.1); Has 30201 Blast hits to 17322 proteins in 780 species: Archae - 12; Bacteria - 1396; Metazoa - 17338; Fungi - 3422; Pla…	1	0.0901728	4.78051e-09	1.20455	24.2461	24.9102	22.833	28.9142	24.5791	24.8832	63.0481	63.127	82.93
AT3G01490	Protein kinase superfamily protein	Protein kinase superfamily protein; FUNCTIONS IN: protein serine/threonine/tyrosine kinase activity; kinase activity; INVOLVED IN: protein amino acid phosphorylation; LOCATED IN: cellular_component unknown; EXPRESSED IN: 8 plant structures; EXPRESSED DURING: LP.06 six leaves visible; 4 anthesis; petal differentiation and expansion stage; CONTAINS InterPro DOMAIN/s: Protein kinase; catalytic domai…	1	-0.269812	0.000486444	-1.20005	22.9868	16.7884	25.2011	19.5237	16.7412	18.0339	16.4583	8.92873	10.5934
AT1G64510	Translation elongation factor EF1B/ribosomal protein S6 family protein; (RJ) RPS6-p	Translation elongation factor EF1B/ribosomal protein S6 family protein; FUNCTIONS IN: structural constituent of ribosome; rRNA binding; INVOLVED IN: translation; ribosome biogenesis; LOCATED IN: thylakoid; chloroplast thylakoid membrane; ribosome; chloroplast; EXPRESSED IN: 22 plant structures; EXPRESSED DURING: 13 growth stages; CONTAINS InterPro DOMAIN/s: Translation elongation factor EF1B/ribo…	1	0.0199532	2.064e-09	-1.20269	577.448	571.532	578.113	533.49	602.954	656.992	347.136	309.31	283.724
AT5G35790	glucose-6-phosphate dehydrogenase 1	glucose-6-phosphate dehydrogenase 1 (G6PD1); FUNCTIONS IN: glucose-6-phosphate dehydrogenase activity; protein binding; INVOLVED IN: pentose-phosphate shunt; oxidative branch; glucose metabolic process; LOCATED IN: chloroplast; EXPRESSED IN: 22 plant structures; EXPRESSED DURING: 13 growth stages; CONTAINS InterPro DOMAIN/s: Glucose-6-phosphate dehydrogenase; C-terminal (InterPro:IPR022675); Gluc…	1	-0.199027	0.000262028	-1.20484	94.6413	88.345	141.229	86.4544	87.5397	109.602	74.8584	44.9613	55.757
AT3G25920	ribosomal protein L15; (RJ) RPL15-p	ribosomal protein L15 (RPL15); FUNCTIONS IN: structural constituent of ribosome; INVOLVED IN: translation; LOCATED IN: plastid large ribosomal subunit; chloroplast stroma; chloroplast; EXPRESSED IN: 24 plant structures; EXPRESSED DURING: 15 growth stages; CONTAINS InterPro DOMAIN/s: Ribosomal protein L18e/L15 (InterPro:IPR021131); Ribosomal protein L15; bacterial-type (InterPro:IPR005749); Riboso…	1	0.000882969	5.01813e-09	-1.20759	704.879	657.34	659.06	597.572	723.505	751.933	365.159	391.513	337.622
AT2G46820	photosystem I P subunit	photosystem I P subunit (PSI-P); FUNCTIONS IN: DNA binding; INVOLVED IN: photosynthetic electron transport in photosystem I; LOCATED IN: in 7 components; EXPRESSED IN: 23 plant structures; EXPRESSED DURING: 14 growth stages; BEST Arabidopsis thaliana protein match is: unknown protein (TAIR:AT1G52220.1); Has 450 Blast hits to 450 proteins in 73 species: Archae - 0; Bacteria - 149; Metazoa - 0; Fun…	1	-0.204515	6.0486e-08	-1.20798	1923.94	2306.43	2742.22	1697.01	2231.08	2232.13	1130.46	1464.3	1161.06
AT1G12710	phloem protein 2-A12	phloem protein 2-A12 (PP2-A12); CONTAINS InterPro DOMAIN/s: F-box domain; cyclin-like (InterPro:IPR001810); BEST Arabidopsis thaliana protein match is: phloem protein 2-A11 (TAIR:AT1G63090.1); Has 458 Blast hits to 452 proteins in 24 species: Archae - 0; Bacteria - 0; Metazoa - 0; Fungi - 2; Plants - 456; Viruses - 0; Other Eukaryotes - 0 (source: NCBI BLink).	1	-0.150197	0.00408168	-1.20802	23.807	28.1469	26.8393	25.5739	29.6288	18.4504	15.4359	16.38	11.1975
AT2G02500	Nucleotide-diphospho-sugar transferases superfamily protein	ISPD; FUNCTIONS IN: 2-C-methyl-D-erythritol 4-phosphate cytidylyltransferase activity; INVOLVED IN: response to light stimulus; isopentenyl diphosphate biosynthetic process; mevalonate-independent pathway; LOCATED IN: chloroplast; chloroplast stroma; plastid; EXPRESSED IN: 23 plant structures; EXPRESSED DURING: 13 growth stages; CONTAINS InterPro DOMAIN/s: 4-diphosphocytidyl-2C-methyl-D-erythrito…	1	-0.0672055	2.20169e-11	-1.20919	37.2302	38.1252	37.3241	32.8891	38.289	38.8701	17.5122	22.4865	21.1436
AT5G62920	response regulator 6	response regulator 6 (ARR6); CONTAINS InterPro DOMAIN/s: CheY-like (InterPro:IPR011006); Signal transduction response regulator; receiver domain (InterPro:IPR001789); BEST Arabidopsis thaliana protein match is: response regulator 5 (TAIR:AT3G48100.1); Has 47436 Blast hits to 46969 proteins in 2667 species: Archae - 260; Bacteria - 41739; Metazoa - 17; Fungi - 503; Plants - 1416; Viruses - 4; Othe…	1	-0.306237	0.00516716	-1.20965	39.4441	24.0464	36.1467	35.5699	24.3058	22.2692	25.8136	17.3306	11.9873
AT5G08050	Protein of unknown function (DUF1118)	FUNCTIONS IN: molecular_function unknown; INVOLVED IN: response to karrikin; LOCATED IN: thylakoid; chloroplast thylakoid membrane; chloroplast; EXPRESSED IN: 21 plant structures; EXPRESSED DURING: 13 growth stages; CONTAINS InterPro DOMAIN/s: Protein of unknown function DUF1118 (InterPro:IPR009500); Uncharacterised conserved protein UCP022207 (InterPro:IPR016801); Has 78 Blast hits to 78 protein…	1	-0.03284	1.07483e-05	-1.2125	230.636	323.148	312.209	214.164	310.113	347.715	139.176	167.464	156.094
AT5G18660	NAD(P)-binding Rossmann-fold superfamily protein	PALE-GREEN AND CHLOROPHYLL B REDUCED 2 (PCB2); FUNCTIONS IN: 3;8-divinyl protochlorophyllide a 8-vinyl reductase activity; INVOLVED IN: chlorophyll biosynthetic process; LOCATED IN: chloroplast; membrane; chloroplast envelope; EXPRESSED IN: 21 plant structures; EXPRESSED DURING: 13 growth stages; CONTAINS InterPro DOMAIN/s: NAD(P)-binding domain (InterPro:IPR016040); NmrA-like (InterPro:IPR008030…	1	-0.00650674	8.65952e-06	-1.21636	84.8602	113.922	117.811	80.412	118.742	125.047	46.3732	65.6589	58.0292
AT1G35680	Ribosomal protein L21; (RJ) RPL21/ CL21	Ribosomal protein L21; FUNCTIONS IN: structural constituent of ribosome; RNA binding; INVOLVED IN: response to cold; translation; LOCATED IN: ribosome; chloroplast stroma; nucleus; chloroplast; chloroplast envelope; EXPRESSED IN: 23 plant structures; EXPRESSED DURING: 13 growth stages; CONTAINS InterPro DOMAIN/s: Ribosomal protein L21; conserved site (InterPro:IPR018258); Ribosomal protein L21 (I…	1	0.0351726	1.34131e-09	-1.21999	661.921	684.671	636.45	608.195	734.613	738.074	389.467	356.112	320.333
AT2G32500	Stress responsive alpha-beta barrel domain protein	Stress responsive alpha-beta barrel domain protein; CONTAINS InterPro DOMAIN/s: Stress responsive alpha-beta barrel (InterPro:IPR013097); Dimeric alpha-beta barrel (InterPro:IPR011008); BEST Arabidopsis thaliana protein match is: Stress responsive alpha-beta barrel domain protein (TAIR:AT2G31670.1); Has 68 Blast hits to 66 proteins in 17 species: Archae - 0; Bacteria - 4; Metazoa - 0; Fungi - 0; …	1	-0.12432	7.54721e-10	-1.22124	58.692	72.2501	72.146	63.1526	69.7347	56.9974	33.5427	40.323	34.7019
AT1G29070	Ribosomal protein L34; (RJ) RPL34-p	Ribosomal protein L34; FUNCTIONS IN: structural constituent of ribosome; INVOLVED IN: translation; ribosome biogenesis; LOCATED IN: ribosome; intracellular; chloroplast; EXPRESSED IN: 22 plant structures; EXPRESSED DURING: 13 growth stages; CONTAINS InterPro DOMAIN/s: Ribosomal protein L34 (InterPro:IPR000271); Has 615 Blast hits to 615 proteins in 261 species: Archae - 0; Bacteria - 556; Metazoa…	1	0.181883	1.52199e-10	-1.22316	532.101	538.254	482.219	618.184	563.431	615.074	320.144	248.115	265.979
AT3G18980	EIN2 targeting protein1	EIN2 targeting protein1 (ETP1); CONTAINS InterPro DOMAIN/s: F-box domain; cyclin-like (InterPro:IPR001810); F-box domain; Skp2-like (InterPro:IPR022364); F-box associated domain; type 1 (InterPro:IPR006527); F-box associated interaction domain (InterPro:IPR017451); BEST Arabidopsis thaliana protein match is: EIN2 targeting protein2 (TAIR:AT3G18910.1); Has 1009 Blast hits to 963 proteins in 16 spe…	1	-0.0218	1.88629e-06	-1.22322	30.3734	27.879	26.555	30.6279	29.7895	25.0278	19.2885	10.6826	16.6586
AT5G40890	chloride channel A	chloride channel A (CLC-A); CONTAINS InterPro DOMAIN/s: Chloride channel; core (InterPro:IPR014743); Chloride channel; voltage gated (InterPro:IPR001807); Chloride channel ClC-plant (InterPro:IPR002251); Cystathionine beta-synthase; core (InterPro:IPR000644); BEST Arabidopsis thaliana protein match is: chloride channel B (TAIR:AT3G27170.1); Has 1807 Blast hits to 1807 proteins in 277 species: Arc…	1	-0.281042	0.00377575	-1.22398	42.8459	44.9396	86.4245	45.6619	41.2907	52.2775	38.6682	21.481	30.5919
AT1G12240	Glycosyl hydrolases family 32 protein	ATBETAFRUCT4; FUNCTIONS IN: hydrolase activity; hydrolyzing O-glycosyl compounds; beta-fructofuranosidase activity; INVOLVED IN: sucrose catabolic process; using beta-fructofuranosidase; carbohydrate metabolic process; LOCATED IN: vacuole; plant-type cell wall; EXPRESSED IN: 25 plant structures; EXPRESSED DURING: 16 growth stages; CONTAINS InterPro DOMAIN/s: Protein of unknown function DUF3357 (I…	1	-0.0786605	0.00013971	-1.224	59.3536	72.7016	51.4284	63.9256	66.3458	47.2107	37.8613	22.1634	40.378
AT1G31330	photosystem I subunit F	photosystem I subunit F (PSAF); FUNCTIONS IN: molecular_function unknown; INVOLVED IN: photosynthesis; LOCATED IN: in 7 components; EXPRESSED IN: 25 plant structures; EXPRESSED DURING: 14 growth stages; CONTAINS InterPro DOMAIN/s: Photosystem I reaction centre protein PsaF; subunit III (InterPro:IPR003666); Has 387 Blast hits to 387 proteins in 119 species: Archae - 0; Bacteria - 139; Metazoa - 0…	1	-0.0340941	1.51958e-07	-1.22601	4858.14	4547.96	5957.16	4349.35	5366.01	5582.69	2496.59	3218.79	2491.95
AT2G28630	3-ketoacyl-CoA synthase 12	3-ketoacyl-CoA synthase 12 (KCS12); FUNCTIONS IN: transferase activity; transferring acyl groups other than amino-acyl groups; catalytic activity; acyltransferase activity; INVOLVED IN: response to osmotic stress; LOCATED IN: endoplasmic reticulum; EXPRESSED IN: 24 plant structures; EXPRESSED DURING: 13 growth stages; CONTAINS InterPro DOMAIN/s: Thiolase-like (InterPro:IPR016039); Very-long-chain…	1	-0.217412	0.0175372	-1.2294	12.2285	10.4744	22.6998	13.0729	9.47968	15.8574	7.83559	5.26787	10.5985
AT1G67700	multidrug resistance protein	unknown protein; FUNCTIONS IN: molecular_function unknown; INVOLVED IN: biological_process unknown; LOCATED IN: chloroplast; chloroplast envelope; EXPRESSED IN: 22 plant structures; EXPRESSED DURING: 13 growth stages; Has 49 Blast hits to 49 proteins in 20 species: Archae - 0; Bacteria - 0; Metazoa - 0; Fungi - 0; Plants - 44; Viruses - 0; Other Eukaryotes - 5 (source: NCBI BLink).	1	-0.198161	1.52199e-10	-1.22956	330.434	347.989	353.623	293.653	317.474	306.942	199.828	196.746	156.139
[truncated: 338 more rows]
