# Supplementary material for: Direct comparison of Arabidopsis gene expression reveals different responses to melatonin versus auxin
Source: BMC Plant Biol. 2019 Dec 19;19:567. doi: 10.1186/s12870-019-2158-3 (PMC6921455; doi:10.1186/s12870-019-2158-3)
Supplement: Supplementary file 3 — Additional file 3: Table S5: GO functional annotation and additional details of genes regulated by melatonin (100 μM) as comapred to the solvent control (0.1% v/v ethanol). [file 12870_2019_2158_MOESM3_ESM.xlsx]

## Sheet: Sheet1
Table S5: GO functional annotation and additional details of genes regulated by melatonin (100 µM) as comapred to the solvent control (0.1% v/v ethanol)
FDR = False Discovery Rate;		FC = fold change; TPM = Transcripts per Million								Peterson et al., 2011 Nature Methods	TAIR
AGI	Type	Short_description	FDR_MEL100	log2FC_MEL100	GO Terms	Cat	GO Slim	Tissue expression (TAIR/BAR)		Secreted (SignalP 4.0)	Growth and Developmental stage	Location	mobile RNA	TPMcont.rep1	TPMcont.rep2	TPMcont.rep3	TPMMEL5.rep1	TPMMEL5.rep2	TPMMEL5.rep3	TPMMEL100.rep1	TPMMEL100.rep2	TPMMEL100.rep3	TPMNAA.rep1	TPMNAA.rep2	TPMNAA.rep3
AT1G14880	protein_coding	PLANT CADMIUM RESISTANCE 1 PCR1	0.0055979	6.55138	plasma membrane (GO:0005886)	comp	Cellular component	GUARD CELL, ROSETTE LEAF		No		cytoplasm, extracellular region, integral component of membrane, plasma membrane, vacuole		0	0	0.427855	0	0.767626	0.141295	3.6549	70.1915	9.446	1.20199	2.86201	9.58329
					integral component of membrane (GO:0016021 )	comp	Cellular component
					cytoplasm (GO:0005737)	comp	Cellular component
					vacuole (GO:0005773 )	comp	Cellular component
					biological_process_unknown (GO:0008150 )	proc	Biological Process
					molecular_function_unknown ( GO:0003674 )	func	Molecular Function
AT3G59930	protein_coding	Encodes a defensin-like (DEFL) family protein	0.000607154	4.9226	molecular_function_unknown ( GO:0003674 )	func	Molecular Function	highly expressed in root of 1-day old seedling (BAR)		cleavage site between pos 29 and 30 D=0.799 ; cutoff = 0.45		extracellular region		13.3781	7.4761	1.51101	29.8694	5.69296	6.36219	457.997	174.96	91.1157	2.78572	1.33774	5.23779
					extracellular region ( GO:0005576 )	comp	Cellular component
					killing of cells of other organism ( GO:0031640 )	proc	Biological Process
					extracellular region ( GO:0005576 )	comp	Cellular component
					defense response to fungus ( GO:0050832 )	proc	Biological Process
AT5G33355	protein_coding	Defensin-like (DEFL) family protein	0.000607154	4.9226	molecular_function_unknown ( GO:0003674 )	func	Molecular Function	highly expressed in root (BAR) of 1-day old seedling		cleavage site between 21 and 22 D=0.874; cut-off=0.45				13.3781	7.4761	1.51101	29.8694	5.69296	6.36219	457.997	174.96	91.1157	2.78572	1.33774	5.23779
					extracellular region ( GO:0005576 )	comp	Cellular component
					killing of cells of other organism ( GO:0031640 )	proc	Biological Process
					extracellular region ( GO:0005576 )	comp	Cellular component
					defense response to fungus ( GO:0050832 )	proc	Biological Process
AT1G34047	protein_coding	Defensin-like (DEFL) family protein	0.00772831	4.88349	defense response to fungus ( GO:0050832 )	proc	Biological Process	highly expressed in root (BAR) of 1-day old seedling		cleavage site b/w position 29 and 30 D=0.840; Cut-off=0.45		extracellular region		2.80967	1.63624	0.523613	5.32323	0.845484	1.29689	124.701	48.6822	18.3754	0.551625	0	1.3962
					killing of cells of other organism ( GO:0031640 )	proc	Biological Process
					extracellular region ( GO:0005576 )	comp	Cellular component
					extracellular region ( GO:0005576 )	comp	Cellular component
					extracellular region ( GO:0005576 )	comp	Cellular component
AT2G26010	protein_coding	PDF1.3_Plant defensin	0.0121346	4.61837	molecular_function_unknown ( GO:0003674 )	func	Molecular Function	highly expressed in rosette leaf		cleavage site b/w pos 29 and 30 D=0.853 D-cutoff=0.450		cell wall, extracellular region, secretory vesicle		4.86477	3.93479	0	6.8273	11.3859	3.74246	30.0435	44.465	110.594	1.59184	1.78366	8.05813
					defense response ( GO:0006952 )	proc	Biological Process
					cell wall (GO:0005618 )	comp	Cellular component
					extracellular region ( GO:0005576 )	comp	Cellular component
					extracellular region ( GO:0005576 )	comp	Cellular component
					defense response to fungus ( GO:0050832 )	proc	Biological Process
					defense response ( GO:0006952 )	proc	Biological Process
					killing of cells of other organism ( GO:0031640 )	proc	Biological Process
AT4G31940	protein_coding	Cytochrome P450 CYP82C	0.00772831	4.45841	chloroplast ( GO:0009507 )	comp	Cellular component	root, root cortex		No		chloroplast, integral component of membrane, membrane	Y	0	0	0.106549	0.0300894	0.114698	0.105561	0.211853	1.13604	1.02626	0	0	0
					response to iron ion ( GO:0010039 )	proc	Biological Process
					oxidation-reduction process ( GO:0055114 )	proc	Biological Process
					monooxygenase activity ( GO:0004497 )	func	Molecular Function
					integral component of membrane (GO:0016021 )	comp	Cellular component
					fraxetin 5-hydroxylase activity ( GO:0106144 )	func	Molecular Function
					heme binding ( GO:0020037 )	func	Molecular Function
					iron ion binding ( GO:0005506 )	func	Molecular Function
					indole glucosinolate metabolic process ( GO:0042343 )	proc	Biological Process
					sideretin biosynthesis ( GO:0106146 )	proc	Biological Process
					oxygen binding ( GO:0019825 )	func	Molecular Function
					re	func	Molecular Function
					membrane ( GO:0016020 )	comp	Cellular component
					cellular response to iron ion ( GO:0071281 )	proc	Biological Process
AT2G26020	protein_coding	PDF1.2b_plant defensin	0.0271905	4.33411	extracellular region ( GO:0005576 )	comp	Cellular component	cauline leaf, collective leaf structure, cotyledon, flower, leaf apex, leaf lamina base, stem, vascular leaf		cleavage site b/w 29 and 30 D=0.837 D-cutoff=0.450		cell wall, extracellular region		0.810796	3.93479	0.755503	3.41365	5.69296	0.748493	32.0464	26.4212	68.4629	3.97961	0	4.83488
					defense response ( GO:0006952 )	proc	Biological Process
					extracellular region ( GO:0005576 )	comp	Cellular component
					defense response to fungus ( GO:0050832 )	proc	Biological Process
					cell wall (GO:0005618 )	comp	Cellular component
					killing of cells of other organism ( GO:0031640 )	proc	Biological Process
					defense response ( GO:0006952 )	proc	Biological Process
					molecular_function_unknown ( GO:0003674 )	func	Molecular Function
AT2G47950	protein_coding	myelin transcription factor-like protein	0.0177187	4.10977	nucleus ( GO:0005634 )	comp	Cellular component	flower, root		No	petal differentiation and expansion stage	nucleus		0	0	0.238006	0.26885	0.128104	0.117899	1.99808	1.11657	2.58808	0.250739	0.84286	1.26928
					nucleus ( GO:0005634 )	comp	Cellular component
					molecular_function_unknown ( GO:0003674 )	func	Molecular Function
					biological_process_unknown (GO:0008150 )	proc	Biological Process
AT3G13310	protein_coding	Chaperone DnaJ-domain superfamily protein DJC66	6.26055e-85	3.80316	chloroplast ( GO:0009507 )	comp	Cellular component	carpel, cauline leaf, collective leaf structure, cotyledon, flower, flower pedicel,guard cell, hypocotyl, inflorescence meristem, leaf apex, leaf lamina base, petal,petiole, plant embryo, plant sperm cell, pollen, root, seed, sepal, shoot apex, shoot system, stamen, stem, vascular leaf		No	LP.02 two leaves visible stage, LP.04 four leaves visible stage, LP.06 six leaves visible stage, LP.08 eight leaves visible stage, LP.10 ten leaves visible stage,LP.12 twelve leaves visible stage, flowering stage, mature plant embryo stage,petal differentiation and expansion stage, plant embryo bilateral stage, plant embryo cotyledonary stage, plant embryo globular stage, vascular leaf senescent …	Chloroplast		39.9076	27.9054	33.1876	66.6964	49.0689	46.8766	534.612	447.698	556.937	32.7164	46.8855	55.1577
					protein folding ( GO:0006457 )	proc	Biological Process
					chloroplast ( GO:0009507 )	comp	Cellular component
AT1G75040	protein_coding	Pathogenesis-related gene5 PR5	0.00135639	3.69201	response to other organism ( GO:0051707 )	proc	Biological Process	cauline leaf, collective leaf structure, cotyledon, epidermis, flower, flower pedicel,guard cell, inflorescence meristem, leaf apex, leaf lamina base, petal, petiole,plant embryo, plant sperm cell, pollen, pollen tube cell, rosette leaf, sepal, shoot apex, shoot system, stamen, stem, vascular leaf		cleavage site b/w 23 and 24 D=0.784 D-cutoff=0.450	L mature pollen stage, LP.02 two leaves visible stage, LP.04 four leaves visible stage, LP.06 six leaves visible stage, LP.08 eight leaves visible stage, LP.10 ten leaves visible stage, LP.12 twelve leaves visible stage, M germinated pollen stage,flowering stage, petal differentiation and expansion stage, plant embryo globular stage, vascular leaf senescent stage	apoplast, cell wall, extracellular region, mitochondrion, secretory vesicle, vacuole	Y	6.03999	10.2592	4.29142	5.16544	11.9655	23.0005	52.5949	86.2905	169.343	9.70904	19.6818	46.7474
					molecular_function_unknown ( GO:0003674 )	func	Cellular component
					systemic acquired resistance ( GO:0009627 )	proc	Biological Process
					cell wall (GO:0005618 )	comp	Cellular component
					systemic acquired resistance ( GO:0009627 )	proc	Biological Process
					vacuole (GO:0005773 )	comp	Cellular component
					response to UV-B ( GO:0010224 )	proc	Biological Process
					extracellular region ( GO:0005576 )	comp	Cellular component
					response to cadmium ion ( GO:0046686 )	proc	Biological Process
					regulation of anthocyanin biosynthetic process ( GO:0031540 )	proc	Biological Process
					response to virus ( GO:0009615 )	proc	Biological Process
					apoplast ( GO:0048046 )	comp	Cellular component
AT1G21240	protein_coding	wall associated kinase 3 WAK3	0.0110346	3.54619	plasma membrane (GO:0005886)	comp	Cellular component	cauline leaf, collective leaf structure, cotyledon, guard cell, inflorescence meristem, plant sperm cell, sepal, stamen, stem, vascular leaf		cleavage site b/w 23 and 24 D=0.839 D-cutoff=0.450	LP.02 two leaves visible stage, LP.04 four leaves visible stage, LP.06 six leaves visible stage, LP.08 eight leaves visible stage, LP.10 ten leaves visible stage,LP.12 twelve leaves visible stage, flowering stage, petal differentiation and expansion stage, vascular leaf senescent stage	integral component of membrane, plasma membrane	Y	0.082486	0.098929	0.0572099	0.191544	0.0205749	0.134602	0.404944	1.79896	1.79171	1.01096	1.48092	2.78059
					polysaccharide binding ( GO:0030247 )	func	Molecular Function
					ATP binding ( GO:0005524 )	func	Molecular Function
					protein kinase activity ( GO:0004672 )	func	Molecular Function
					kinase activity ( GO:0016301 )	func	Molecular Function
					protein serine/threonine kinase activity ( GO:0004674 )	func	Molecular Function
					protein phosphorylation ( GO:0006468 )	proc	Biological Process
					calcium ion binding ( GO:0005509 )	func	Molecular Function
					plasma membrane (GO:0005886)	comp	Cellular component
					protein serine/threonine kinase activity ( GO:0004674 )	func	Molecular Function
					integral component of membrane (GO:0016021 )	comp	Cellular component
					protein phosphorylation ( GO:0006468 )	proc	Biological Process
					ATP binding ( GO:0005524 )	func	Molecular Function
AT4G18250	protein_coding	receptor serine/threonine kinase; putative	0.00772831	3.43374	phosphorylation ( GO:0016310 )	proc	Biological Process	cauline leaf, collective leaf structure, cotyledon, guard cell, hypocotyl,inflorescence meristem, leaf apex, stem, vascular leaf		No	LP.02 two leaves visible stage, LP.04 four leaves visible stage, LP.06 six leaves visible stage, LP.08 eight leaves visible stage, LP.10 ten leaves visible stage			0.084095	0.0204057	0.01959	0.0663864	0.126529	0.077633	0.225051	0.601549	0.910186	0.309571	0.393124	0.68952
					kinase activity ( GO:0016301 )	func	Molecular Function
					transmembrane receptor protein serine/threonine kinase activity ( GO:0004675 )	func	Molecular Function
AT2G44130	protein_coding	F-box protein, KISS ME DEADLY (KMD) family KMD3	4.62309e-05	3.39543	protein binding ( GO:0005515 )	func	Molecular Function	carpel, cauline leaf, collective leaf structure, cotyledon, flower, flower pedicel,guard cell, hypocotyl, inflorescence meristem, leaf apex, leaf lamina base, petal,petiole, plant embryo, pollen, root, seed, sepal, shoot apex, shoot system, stamen,stem, vascular leaf		No	LP.02 two leaves visible stage, LP.04 four leaves visible stage, LP.06 six leaves visible stage, LP.08 eight leaves visible stage, LP.10 ten leaves visible stage,LP.12 twelve leaves visible stage, flowering stage, mature plant embryo stage,petal differentiation and expansion stage, plant embryo bilateral stage, plant embryo cotyledonary stage, plant embryo globular stage, vascular leaf senescent …	cytoplasm, cytosol		14.5743	18.7377	26.201	22.7295	32.6823	26.6271	236.846	249.807	186.297	14.8313	2.68581	10.0863
					regulation of phenylpropanoid metabolic process ( GO:2000762 )	proc	Biological Process
					cytosol ( GO:0005829 )	comp
					cytoplasm (GO:0005737)	comp
AT3G50480	protein_coding	Homolog of RPW8 HR4 (resistance to powdery mildew)	0.00199982	3.0275	plant-type hypersensitive response ( GO:0009626 )	proc	Biological Process	carpel, cauline leaf, collective leaf structure, cotyledon, flower, guard cell,hypocotyl, inflorescence meristem, leaf apex, leaf lamina base, petal, petiole, plant embryo, pollen, root, seed, sepal, shoot apex, stamen, stem, vascular leaf		No	LP.02 two leaves visible stage, LP.04 four leaves visible stage, LP.06 six leaves visible stage, LP.08 eight leaves visible stage, LP.10 ten leaves visible stage,LP.12 twelve leaves visible stage, flowering stage, mature plant embryo stage,petal differentiation and expansion stage, plant embryo bilateral stage, vascular leaf senescent stage	Chloroplast, integral component of membrane		38.6539	7.6547	20.5039	40.4806	11.1336	24.7179	216.949	127.609	157.937	88.028	69.9337	72.2847
					response to salicylic acid ( GO:0009751 )	proc	Biological Process
					response to ethylene ( GO:0009723 )	proc	Biological Process
					integral component of membrane ( GO:0016021 )	comp
					response to jasmonic acid ( GO:0009753 )	proc	Biological Process
					response to other organism ( GO:0051707 )	proc	Biological Process
					defense response to fungus ( GO:0050832 )	proc	Biological Process
					response to symbiotic fungus ( GO:0009610 )	proc	Biological Process
					chloroplast ( GO:0009507 )	comp
					response to fungus ( GO:0009620 )	proc	Biological Process
					response to symbiotic bacterium ( GO:0009609 )	proc	Biological Process
					molecular_function_unknown ( GO:0003674 )	func
					response to external biotic stimulus ( GO:0043207 )	proc	Biological Process
					response to bacterium ( GO:0009617 )	proc	Biological Process
AT1G15520	protein_coding	ABC transporter family ABCG40	0.00588778	3.01065	defense response to oomycetes ( GO:0002229 )	proc	Biological Process	carpel, cauline leaf, collective leaf structure, flower, guard cell, hypocotyl, leaf lamina base, petal, pollen, , sepal, stamen, stem, vascular leaf. Not expressed in root		No	LP.02 two leaves visible stage, LP.04 four leaves visible stage, LP.06 six leaves visible stage, LP.08 eight leaves visible stage, LP.12 twelve leaves visible stage,flowering stage, petal differentiation and expansion stage, vascular leaf senescent stage	integral component of membrane, mitochondrion, plasma membrane		0.0772609	0.056242	0.053994	0.0406609	0.048436	0.0267465	0.294238	0.629421	1.04082	0.20857	1.08353	1.22858
					transmembrane transport ( GO:0055085 )	proc	Biological Process
					ATPase activity ( GO:0016887 )	func
					plasma membrane (GO:0005886)	comp
					integral component of membrane (GO:0016021 )	comp
					response to salicylic acid ( GO:0009751 )	proc	Biological Process
					mitochondrion ( GO:0005739 )	comp
					response to jasmonic acid ( GO:0009753 )	proc	Biological Process
					abscisic acid transport ( GO:0080168 )	proc	Biological Process
					ATP binding ( GO:0005524 )	func
					plasma membrane (GO:0005886)	comp
					ATPase activity, coupled to transmembrane movement of substances ( GO:0042626 )	func
					response to ozone ( GO:0010193 )	proc	Biological Process
					terpenoid transport ( GO:0046865 )	proc	Biological Process
					ATPase activity, coupled to transmembrane movement of substances ( GO:0042626 )	func
					response to ethylene ( GO:0009723 )	proc	Biological Process
					lead ion transport ( GO:0015692 )	proc	Biological Process
					drug transmembrane transport ( GO:0006855 )	proc	Biological Process
					protein binding ( GO:0005515 )	func
					integral component of membrane ( GO:0016021 )	comp
					plasma membrane (GO:0005886)	comp
AT3G22231	protein_coding	pathogen and circadian controlled 1 PCC1	0.0295919	2.95359	regulation of photoperiodism, flowering ( GO:2000028 )	proc	Biological Process	carpel, cauline leaf, collective leaf structure, cotyledon, flower, guard cell,hypocotyl, inflorescence meristem, leaf apex, leaf lamina base, petal, petiole, plant embryo, pollen, seed, sepal, shoot apex, shoot system, stamen, stem, vascular leaf		No	LP.02 two leaves visible stage, LP.04 four leaves visible stage, LP.06 six leaves visible stage, LP.08 eight leaves visible stage, LP.10 ten leaves visible stage,LP.12 twelve leaves visible stage, flowering stage, mature plant embryo stage,petal differentiation and expansion stage, plant embryo bilateral stage, plant embryo cotyledonary stage, plant embryo globular stage, vascular leaf senescent …	integral component of membrane, membrane, nucleus, plasma membrane	No	14.7028	31.5453	18.0265	17.1046	36.4815	50.0058	69.4543	500.028	154.177	555.292	1208.12	809.067
					cellular response to UV-C ( GO:0071494 )	proc	Biological Process
					salicylic acid mediated signaling pathway ( GO:0009863 )	proc	Biological Process
					response to bacterium ( GO:0009617 )	proc	Biological Process
					defense response ( GO:0006952 )	proc	Biological Process
					positive regulation of defense response to oomycetes ( GO:1902290 )	proc	Biological Process
					circadian rhythm ( GO:0007623 )	proc	Biological Process
					lipid homeostasis ( GO:0055088 )	proc	Biological Process
					regulation of lipid biosynthetic process ( GO:0046890 )	proc	Biological Process
					regulation of defense response to fungus ( GO:1900150 )	proc	Biological Process
					nucleus ( GO:0005634 )	comp
					response to abscisic acid ( GO:0009737 )	proc	Biological Process
					lipid metabolic process ( GO:0006629 )	proc	Biological Process
					abscisic acid-activated signaling pathway ( GO:0009738 )	proc	Biological Process
					membrane ( GO:0016020 )	comp
					plasma membrane (GO:0005886)	comp
					molecular_function_unknown ( GO:0003674 )	func
					integral component of membrane (GO:0016021 )	comp
					plasma membrane (GO:0005886)	comp
					plasma membrane (GO:0005886)	comp
					response to bacterium ( GO:0009617 )	proc	Biological Process
					positive regulation of phosphatidylinositol biosynthetic process ( GO:0010513 )	proc	Biological Process
					response to fungus ( GO:0009620 )	proc	Biological Process
					circadian rhythm ( GO:0007623 )	proc	Biological Process
					positive regulation of defense response to oomycetes ( GO:1902290 )	proc	Biological Process
AT1G32960	protein_coding	Subtilase family protein ATSBT3.3	0.0195294	2.89686	induced systemic resistance ( GO:0009682 )	proc	Biological Process	cotyledon, guard cell, leaf vascular system, root vascular system,sepal, stamen, stem		cleavage site b/w 24 and 25 D=0.858 D-cutoff=0.450	flowering stage	apoplast, extracellular matrix, extracellular region, extracellular space, plant-type cell wall		0.0368482	0.0715297	0.0686706	0.0969624	0.0369611	0.136067	0.288248	0.602984	0.81461	0.163289	0.385044	0.769057
					proteolysis ( GO:0006508 )	proc	Biological Process
					serine-type endopeptidase activity ( GO:0004252 )	func
					plant-type cell wall ( GO:0009505 )	comp
					apoplast ( GO:0048046 )	comp
					extracellular space ( GO:0005615 )	comp
					proteolysis ( GO:0006508 )	proc
					extracellular region ( GO:0005576 )	comp
					extracellular matrix ( GO:0031012 )	comp
					serine-type endopeptidase activity ( GO:0004252 )	func
AT2G14560	protein_coding	Late upregulated in response to oomycete downy mildew (LURP1)	0.0244121	2.89608	defense response to fungus ( GO:0050832 )	proc	Biological Process	carpel, cauline leaf, collective leaf structure, cotyledon, flower, guard cell,inflorescence meristem, leaf apex, leaf lamina base, petal, petiole, rosette leaf,sepal, shoot system, stamen, stem, vascular leaf		No	LP.02 two leaves visible stage, LP.04 four leaves visible stage, LP.06 six leaves visible stage, LP.08 eight leaves visible stage, LP.10 ten leaves visible stage,LP.12 twelve leaves visible stage, flowering stage, petal differentiation and expansion stage, vascular leaf senescent stage	Mitochondrion	yes	2.27606	2.96657	6.42297	2.19088	3.52169	7.32259	13.4378	69.2455	25.9368	163.837	184.724	121.763
					molecular_function_unknown ( GO:0003674 )	func
					response to salicylic acid ( GO:0009751 )	proc	Biological Process
AT3G48080	protein_coding	alpha/beta-Hydrolases superfamily protein	1.01072e-05	2.6779	cytoplasm (GO:0005737)	comp		cauline leaf, collective leaf structure, cotyledon, flower, guard cell, hypocotyl,inflorescence meristem, leaf apex, leaf lamina base, petal, petiole, plant embryo,pollen, root, seed, sepal, shoot apex, stamen, stem, vascular leaf		No	LP.02 two leaves visible stage, LP.04 four leaves visible stage, LP.06 six leaves visible stage, LP.08 eight leaves visible stage, LP.10 ten leaves visible stage,LP.12 twelve leaves visible stage, flowering stage, mature plant embryo stage,petal differentiation and expansion stage, plant embryo bilateral stage, plant embryo cotyledonary stage, vascular leaf senescent stage	cytoplasm, nucleus	No	0.27914	0.158044	0.173402	0.293812	0.303328	0.193268	1.01518	2.20012	1.3499	1.8953	2.76334	2.35811
					lipid metabolic process ( GO:0006629 )	proc	Biological Process
					hydrolase activity ( GO:0016787 )	func
					defense response ( GO:0006952 )	proc	Biological Process
					lipid metabolic process ( GO:0006629 )	proc	Biological Process
					nucleus ( GO:0005634 )	comp
					triglyceride lipase activity ( GO:0004806 )	func
					lipase activity ( GO:0016298 )	func
					nucleus ( GO:0005634 )	comp
AT2G26400	protein_coding	acireductone dioxygenase (ARD/ARD)family	0.0449549	2.61728	plasma membrane (GO:0005886)	comp		carpel, cauline leaf, collective leaf structure, cotyledon, flower, flower pedicel,hypocotyl, leaf apex, leaf lamina base, petal, petiole, plant embryo, plant ovule,pollen, root, rosette leaf, seed, sepal, shoot apex, shoot system, stamen, stem,vascular leaf		No	LP.02 two leaves visible stage, LP.04 four leaves visible stage, LP.06 six leaves visible stage, LP.08 eight leaves visible stage, LP.10 ten leaves visible stage,LP.12 twelve leaves visible stage, flowering stage, mature plant embryo stage,petal differentiation and expansion stage, plant embryo bilateral stage, plant embryo cotyledonary stage, plant embryo globular stage, vascular leaf senescent …	cytosol, plasma membrane	No	0.708038	0.305432	0.146612	0.745253	0.552384	1.23464	0.90692	3.31397	4.34798	2.08515	2.68254	3.51844
					nucleus ( GO:0005634 )	comp
					methionine metabolic process ( GO:0006555 )	proc	Biological Process
					oxidation-reduction process ( GO:0055114 )	proc	Biological Process
					acireductone dioxygenase [iron(II)-requiring] activity ( GO:0010309 )	func
					cytoplasm (GO:0005737)	comp
					plasma membrane (GO:0005886)	comp
					plasma membrane (GO:0005886)	comp
					acireductone dioxygenase [iron(II)-requiring] activity ( GO:0010309 )	func
					oxidation-reduction process ( GO:0055114 )	proc	Biological Process
					acireductone dioxygenase [iron(II)-requiring] activity ( GO:0010309 )	func
					cytoplasm (GO:0005737)	comp
					nucleus ( GO:0005634 )	comp
					heteropolysaccharide binding ( GO:0010297 )	func
					oxidation-reduction process ( GO:0055114 )	proc	Biological Process
					plasma membrane (GO:0005886)	comp
					metal ion binding ( GO:0046872 )	func
					L-methionine salvage from methylthioadenosine ( GO:0019509 )	proc	Biological Process
AT5G25250	protein_coding	(stomatin, prohibitin,flotillin, HflC/K;) SPFH/Band 7/PHB FLOT1	0.00190752	2.60671	molecular_function_unknown ( GO:0003674 )	func		cultured plant cell, guard cell, rosette leaf		No	NA	cytoplasm, endosome, plasma membrane, plasmodesma, plastid, vacuolar membrane, vacuole	yes	0.907243	0.495184	1.2919	1.05724	0.747519	1.04056	2.53227	6.27657	11.3878	4.60645	4.63318	5.17112
					cytoplasm (GO:0005737)	comp
					cellular response to hypoxia ( GO:0071456 )	proc	Biological Process
					plasma membrane (GO:0005886)	comp
					endosome ( GO:0005768 )	comp
					vacuolar membrane ( GO:0005774 )	comp
					plasmodesma ( GO:0009506 )	comp
					vacuole (GO:0005773 )	comp
					caveola( GO:0005901 )	comp
					membrane invagination ( GO:0010324 )	proc	Biological Process
					endocytosis ( GO:0006897 )	proc	Biological Process
AT1G06160	protein_coding	Ethylene responsive factor AP2/ERF59	0.00772831	2.47472	nucleus ( GO:0005634 )	comp		cauline leaf, collective leaf structure, guard cell, hypocotyl, inflorescence meristem, leaf apex, petiole, root, shoot apex, stem, vascular leaf		No	LP.04 four leaves visible stage, LP.06 six leaves visible stage, LP.10 ten leaves visible stage, LP.12 twelve leaves visible stage	intracellular, nucleus	No	2.78871	0.569835	1.09412	3.32151	1.47224	2.84541	6.34505	6.82438	9.86948	2.95367	2.82526	5.10552
					regulation of transcription, DNA-templated ( GO:0006355 )	proc	Biological Process
					DNA-binding transcription factor activity ( GO:0003700 )	func
					regulation of transcription, DNA-templated ( GO:0006355 )	proc	Biological Process
					response to jasmonic acid ( GO:0009753 )	proc	Biological Process
					ethylene-activated signaling pathway ( GO:0009873 )	proc	Biological Process
					nucleus ( GO:0005634 )	comp
					DNA binding ( GO:0003677 )	func
					jasmonic acid and ethylene-dependent systemic resistance ( GO:0009861 )	proc	Biological Process
					DNA-binding transcription factor activity ( GO:0003700 )	func
					response to ethylene ( GO:0009723 )	proc	Biological Process
					DNA-binding transcription factor activity ( GO:0003700 )	func
					DNA binding ( GO:0003677 )	func
					intracellular ( GO:0005622 )	comp
AT1G10340	protein_coding	Ankyrin repeat family protein	0.0100088	2.3716	cytoplasm (GO:0005737)	comp		cauline leaf, collective leaf structure, cotyledon, flower, guard cell, hypocotyl,inflorescence meristem, leaf apex, leaf lamina base, petal, petiole, root, sepal,stamen, stem, vascular leaf		No	LP.02 two leaves visible stage, LP.04 four leaves visible stage, LP.06 six leaves visible stage, LP.08 eight leaves visible stage, LP.10 ten leaves visible stage,LP.12 twelve leaves visible stage, flowering stage, petal differentiation and expansion stage, vascular leaf senescent stage	cytoplasm, integral component of membrane, membrane	No	0.35806	0.248238	0.142989	0.24228	0.410465	0.188883	0.947692	1.9921	1.38996	0.702982	0.590769	2.13516
					membrane ( GO:0016020 )	comp
					integral component of membrane (GO:0016021 )	comp
					biological_process_unknown (GO:0008150 )	proc	Biological Process
					cytoplasm (GO:0005737)	comp
AT5G27420	protein_coding	Carbon/nitrogen insensitive RING type ubiquitin ligase CNI1	0.0295919	2.22432	metal ion binding ( GO:0046872 )	func		cauline leaf, collective leaf structure, cotyledon, flower, guard cell, hypocotyl,inflorescence meristem, leaf apex, leaf lamina base, petiole, plant sperm cell,pollen tube cell, root, sepal, shoot apex, stamen, stem, vascular leaf		cleavage site b/w 23 and 24 D=0.860 D-cutoff=0.500 Networks=SignalP-TM	LP.02 two leaves visible stage, LP.04 four leaves visible stage, LP.06 six leaves visible stage, LP.08 eight leaves visible stage, LP.10 ten leaves visible stage,LP.12 twelve leaves visible stage, flowering stage, petal differentiation and expansion stage, vascular leaf senescent stage	chloroplast, integral component of membrane, membrane	Yes	1.42959	0.967089	2.01833	1.32234	2.17269	1.71966	5.92152	7.60937	8.61934	2.46652	2.43018	10.7206
					cellular response to nitrogen levels ( GO:0043562 )	proc	Biological Process
					protein ubiquitination ( GO:0016567 )	proc	Biological Process
					defense response, incompatible interaction ( GO:0009814 )	proc	Biological Process
					response to abscisic acid ( GO:0009737 )	proc	Biological Process
					ubiquitin-protein transferase activity ( GO:0004842 )	func
					chloroplast ( GO:0009507 )	comp
					defense response to bacterium, incompatible interaction ( GO:0009816 )	proc	Biological Process
					response to chitin ( GO:0010200 )	proc	Biological Process
					zinc ion binding ( GO:0008270 )	func
					response to abscisic acid ( GO:0009737 )	proc	Biological Process
					membrane ( GO:0016020 )	comp
					integral component of membrane (GO:0016021 )	comp
AT2G15310	protein_coding	ADP-ribosylation factor ARFB1A. A member of ARF GTPase family ARFB1A	5.52011e-07	2.01635	N-terminal protein myristoylation ( GO:0006499 )	proc		carpel, cauline leaf, collective leaf structure, cotyledon, flower, guard cell,hypocotyl, inflorescence meristem, pollen, root, sepal, stamen, stem, vascular leaf		No	LP.04 four leaves visible stage, LP.06 six leaves visible stage, LP.10 ten leaves visible stage, flowering stage, petal differentiation and expansion stage, vascular leaf senescent stage	Golgi apparatus, cytoplasm	No	2.62862	2.46022	3.14918	2.66797	3.95502	3.46662	14.533	11.7146	10.8094	4.33138	8.57075	6.62447
					GTP binding ( GO:0005525 )	func
					Golgi apparatus ( GO:0005794 )	comp
					vesicle-mediated transport ( GO:0016192 )	proc
					GTP binding ( GO:0005525 )	func
					intracellular protein transport ( GO:0006886 )	proc
					Golgi apparatus ( GO:0005794 )	comp
					cytoplasm (GO:0005737)	comp
AT4G02520	protein_coding	glutathione S-transferase PHI 2	0.00130363	1.82689	intracellular membrane-bounded organelle (GO:0043231)	comp		cotyledon, cultured plant cell, guard cell, phloem, root, rosette leaf, vascular leaf		No	seedling development stage	apoplast, chloroplast, chloroplast stroma, cytoplasm, cytosol, intracellular membrane-bounded organelle, membrane, plasma membrane, plasmodesma,vacuole	No	87.3422	62.5586	63.0545	86.4752	44.2074	89.2135	222.162	216.501	422.356	317.859	231.276	393.419
					peroxidase activity GO:0004601	func
					endoplasmic reticulum (GO:0005783)	comp
					cytosol (GO:0005829)	comp
					protein domain specific binding (GO:0019904)	func
					quercitrin binding (GO:2001227)	func
					camalexin binding (GO:2001147)	func
					apoplast (GO:0048046)	comp
					response to cadmium ion (GO:0046686)	proc
					glutathione binding (GO:0043295)	func
					defense response to bacterium (GO:0042742)	proc
					membrane (GO:0016020)	comp
					response to zinc ion (GO:0010043)	proc
					response to salt stress (GO:0009651)	proc
					chloroplast stroma (GO:0009570)	comp
					chloroplast (GO:0009507)	comp
					plasmodesma (GO:0009506)	comp
					response to cold (GO:0009409)	proc
					toxin catabolic process (GO:0009407)	proc
AT2G16720	protein_coding	myb domain protein 7	0.00199982	1.81936	nucleus (GO:0005634)	comp		carpel, cauline leaf, collective leaf structure, cotyledon, flower, flower pedicel,guard cell, hypocotyl, inflorescence meristem, leaf apex, petal, plant embryo,pollen, root, seed, sepal, stamen, stem, vascular leaf		No	LP.02 two leaves visible stage, LP.04 four leaves visible stage, flowering stage,petal differentiation and expansion stage, plant embryo bilateral stage, plant embryo cotyledonary stage, plant embryo globular stage, vascular leaf senescent stage	nucleus		0.772546	1.8121	1.49971	1.42302	1.74355	1.1292	4.39995	4.91216	5.93014	2.52791	4.24878	6.71823
					protein binding (GO:0005515)	func
					regulation of flavonol biosynthetic process (GO:1900384)	proc
					response to salicylic acid (GO:0009751 )	proc
					response to salt stress (GO:0009651)	proc
					DNA-binding transcription factor activity (GO:0003700 )	func
					transcription regulatory region DNA binding (GO:0044212)	func
					sequence-specific DNA binding (GO:0043565 )	func
					cell differentiation (GO:0030154)	proc
					regulation of transcription, DNA-templated (GO:0006355)	proc
					DNA binding (GO:0003677)	func
AT2G44480	protein_coding	beta glucosidase 17 BGLU17	0.033113	1.81511	hydrolase activity, hydrolyzing O-glycosyl compounds (GO:0004553)	func		guard cell, hypocotyl, pollen, root, sepal, stem		No	flowering stage	chloroplast, extracellular region, integral component of membrane,nucleus		0.244488	0.369134	0.607507	0.629051	0.517724	0.300935	1.0737	1.72728	1.82667	1.20001	1.40438	3.18581
					carbohydrate metabolic process (GO:0005975)	proc
					hydrolase activity, acting on glycosyl bonds (GO:0016798)	func
					beta-glucosidase activity (GO:0008422)	func
					scopolin beta-glucosidase activity (GO:0102483)	func
					metabolic process (GO:0008152)	proc
					hydrolase activity (GO:0016787)	func
AT1G21250	protein_coding	cell wall-associated kinase 1 WAK1	0.0379453	1.55258	defense response to fungus (GO:0050832)	proc		carpel, cauline leaf, collective leaf structure, cotyledon, flower, flower pedicel,guard cell, hypocotyl, inflorescence meristem, leaf apex, leaf lamina base, petal,petiole, plant embryo, pollen, seed, sepal, shoot apex, shoot system, stamen,stem, vascular leaf		cleavage site b/w 24 and 25 D=0.827 D-cutoff=0.450	LP.02 two leaves visible stage, LP.04 four leaves visible stage, LP.06 six leaves visible stage, LP.08 eight leaves visible stage, LP.10 ten leaves visible stage,LP.12 twelve leaves visible stage, flowering stage, mature plant embryo stage,petal differentiation and expansion stage, plant embryo bilateral stage, plant embryo cotyledonary stage, plant embryo globular stage, vascular leaf senescent …	integral component of membrane, plant-type cell wall, plasma membrane, vacuole	yes	9.81512	6.84358	6.81394	12.6817	9.47152	10.1095	13.422	38.715	29.3855	81.9841	123.027	66.6699
					kinase activity (GO:0016301)	func
					response to salicylic acid (GO:0009751)	proc
					response to virus (GO:0009615)	proc
					plant-type cell wall (GO:0009505)	comp
					plasma membrane (GO:0005886)	comp
					vacuole (GO:0005773)	comp
					plasma membrane (GO:0005886)	comp
					protein serine/threonine kinase activity (GO:0004674)	func
					protein binding (GO:0005515)	func
					protein binding (GO:0005515)	func
					protein kinase activity (GO:0004672)	func
					calcium ion binding (GO:0005509)	func
					ATP binding (GO:0005524)	func
					protein phosphorylation (GO:0006468)	proc
					polysaccharide binding (GO:0030247)	func
					kinase activity (GO:0016301)	func
					protein serine/threonine kinase activity (GO:0004674)	func
					phosphorylation (GO:0016310)	proc
					ATP binding (GO:0005524)	func
					nucleotide binding (GO:0000166)	func
					transferase activity (GO:0016740)	func
					integral component of membrane (GO:0016021)	comp
					membrane (GO:0016020)	comp
AT3G51910	protein_coding	heat shock transcription factor A7A	0.0244121	1.52926	regulation of cellular protein metabolic process (GO:0032268)	proc		carpel, collective leaf structure, flower pedicel, guard cell, hypocotyl, inflorescence meristem, leaf apex, root, stamen, stem, vascular leaf		No	LP.04 four leaves visible stage, LP.06 six leaves visible stage, flowering stage,petal differentiation and expansion stage	nucleus	yes	3.74321	1.78579	2.48294	4.54097	2.41827	2.75275	10.7096	5.24425	9.58425	1.55701	1.18635	1.95469
					response to high light intensity (GO:0009644)	proc
					response to heat (GO:0009408)	proc
					DNA-binding transcription factor activity (GO:0003700)	func
					positive regulation of transcription from RNA polymerase II promoter in response to heat stress (GO:0061408)	proc
					sequence-specific DNA binding (GO:0043565)	func
					cellular response to heat (GO:0034605)	proc
					nucleus (GO:0005634)	comp
					DNA-binding transcription factor activity (GO:0003700)	func
					RNA polymerase II proximal promoter sequence-specific DNA binding (GO:0000978)	func
					protein binding (GO:0005515)	func
					DNA-binding transcription factor activity (GO:0003700)	func
					nucleus (GO:0005634)	comp
					regulation of transcription, DNA-templated (GO:0006355)	proc
					sequence-specific DNA binding (GO:0043565)	func
					DNA binding (GO:0003677)	func
AT1G10140	protein_coding	Uncharacterised conserved protein UCP031279	0.00922051	1.50278	NA			carpel, cauline leaf, collective leaf structure, cotyledon, flower, flower pedicel,guard cell, hypocotyl, inflorescence meristem, leaf apex, leaf lamina base, petal,petiole, plant embryo, pollen, pollen tube cell, root, seed, sepal, shoot apex, shoot system, stamen, stem, vascular leaf		No	LP.02 two leaves visible stage, LP.04 four leaves visible stage, LP.06 six leaves visible stage, LP.08 eight leaves visible stage, LP.10 ten leaves visible stage,LP.12 twelve leaves visible stage, flowering stage, mature plant embryo stage,petal differentiation and expansion stage, plant embryo bilateral stage, plant embryo cotyledonary stage, plant embryo globular stage, vascular leaf senescent …	plasma membrane	No	17.2818	13.6443	15.7427	20.0906	14.8768	8.92939	61.5941	48.0745	37.8963	19.8766	10.9231	20.2518
AT5G55450	protein_coding	Bifunctional inhibitor/lipid-transfer protein/seed storage 2S albumin superfamily protein ATLTP4.4	0.000397512	1.47888	response to other organism (GO:0051707)	proc		cauline leaf, collective leaf structure, cotyledon, flower, guard cell, leaf apex, leaf lamina base, petal, petiole, plant embryo, seed, sepal, shoot apex, stamen, stem,vascular leaf		cleavage site between position 30 and 31 D=0.682 D-cutoff=0.450	LP.02 two leaves visible stage, LP.04 four leaves visible stage, LP.06 six leaves visible stage, LP.08 eight leaves visible stage, LP.10 ten leaves visible stage,LP.12 twelve leaves visible stage, flowering stage, mature plant embryo stage,petal differentiation and expansion stage, plant embryo bilateral stage, plant embryo cotyledonary stage, plant embryo globular stage, vascular leaf senescent …	extracellular region	yes	11.5286	9.54415	6.00312	16.4174	13.9448	16.2772	18.9861	29.9144	34.3569	84.5456	105.177	80.5415
					fatty acid binding (GO:0005504)	func
					systemic acquired resistance (GO:0009627)	proc
AT1G78450	protein_coding	SOUL heme-binding family protein	0.000599155	1.43926	biological_process (GO:0008150)	proc		cauline leaf, collective leaf structure, flower, guard cell, hypocotyl, inflorescence meristem, leaf apex, petal, petiole, plant embryo, sepal, stamen, stem, vascular leaf		cleavage site b/w position 26 and 27 D=0.631 D-cutoff=0.450	LP.04 four leaves visible stage, LP.06 six leaves visible stage, LP.08 eight leaves visible stage, LP.10 ten leaves visible stage, LP.12 twelve leaves visible stage,flowering stage, petal differentiation and expansion stage, plant embryo globular stage, vascular leaf senescent stage	chloroplast	No	4.02388	4.38381	5.96854	4.58112	7.08396	6.14059	14.1326	13.837	14.3722	2.98269	2.52917	3.42784
					heme binding (GO:0020037)	func
AT2G40095	protein_coding	Alpha/beta hydrolase related protein	0.0422085	1.36506	biological_process (GO:0008150)	proc		guard cell		No	NA	integral component of membrane, mitochondrion	yes	2.9205	1.41732	2.38117	3.074	3.29563	2.69608	4.7345	5.51288	8.8271	5.37547	4.21625	3.8096
					integral component of membrane (GO:0016021)	comp
					hydrolase activity (GO:0016787)	func
					membrane (GO:0016020)	comp
AT5G10770	protein_coding	Eukaryotic aspartyl protease family protein	0.0190066	1.2656	protein catabolic process (GO:0030163)	proc		carpel, flower, flower pedicel, guard cell, hypocotyl, inflorescence meristem,leaf apex, plant embryo, pollen, root, sepal, stamen, stem		yes D=0.731 D-cutoff=0.450 Cleavage site between pos. 25 and 26	flowering stage, petal differentiation and expansion stage, plant embryo cotyledonary stage, plant embryo globular stage	anchored component of membrane, extracellular region, plasma membrane	NA	5.39018	8.47038	10.972	8.91548	9.33298	11.6403	19.8937	17.6465	26.2439	22.2045	17.5749	29.1449
					proteolysis (GO:0006508)	proc
					aspartic-type endopeptidase activity (GO:0004190)	func
					proteolysis (GO:0006508)	proc
					membrane (GO:0016020)	comp
					plasma membrane (GO:0005886)	comp
					proteolysis (GO:0006508)	proc
					anchored component of membrane (GO:0031225)	comp
					hydrolase activity (GO:0016787)	func
					peptidase activity (GO:0008233)	func
					plasma membrane (GO:0005886)	comp
AT5G53830	protein_coding	VQ motif-containing protein MVQ3	0.00199982	1.25007	nucleus (GO:0005634)	comp		carpel, cauline leaf, collective leaf structure, cultured plant cell, flower, flower pedicel, guard cell, hypocotyl, inflorescence meristem, leaf apex, petal, petiole,plant embryo, pollen, root, sepal, shoot apex, stamen, stem, vascular leaf		No	LP.02 two leaves visible stage, LP.04 four leaves visible stage, LP.06 six leaves visible stage, LP.08 eight leaves visible stage, LP.10 ten leaves visible stage,LP.12 twelve leaves visible stage, flowering stage, petal differentiation and expansion stage, plant embryo cotyledonary stage, plant embryo globular stage, vascular leaf senescent stage	nucleus	yes	4.42801	9.81336	7.42686	8.31166	8.51302	8.24363	17.5015	15.7199	21.0057	17.9666	24.434	27.3583
					biological_process (GO:0008150)	proc
AT5G07100	protein_coding	WRKY DNA-binding protein 26, WKRY26	0.00257948	1.23556	DNA-binding transcription factor activity (GO:0003700)	func		carpel, cauline leaf, collective leaf structure, cotyledon, guard cell,hypocotyl, root, sepal, stamen, stem, vascular leaf		No	LP.04 four leaves visible stage, LP.06 six leaves visible stage, flowering stage	nucleus	NA	6.02677	4.5961	5.96676	8.89229	6.20717	5.91139	13.2041	11.5903	18.7362	9.66666	9.58854	17.2205
					regulation of transcription, DNA-templated (GO:0006355)	proc
					sequence-specific DNA binding (GO:0043565)	func
					nucleus (GO:0005634)	comp
					DNA binding (GO:0003677)	func
ATCG00490	protein_coding	ribulose-bisphosphate carboxylases RBCL	3.84091e-08	-1.24667	protein binding (GO:0005515)	func		carpel, cauline leaf, collective leaf structure, cotyledon, flower, flower pedicel,guard cell, hypocotyl, inflorescence meristem, juvenile vascular leaf, leaf apex,leaf lamina base, petal, petiole, plant embryo, pollen, root, rosette leaf, seed,sepal, shoot apex, shoot system, stamen, stem, vascular leaf		No	LP.02 two leaves visible stage, LP.04 four leaves visible stage, LP.06 six leaves visible stage, LP.08 eight leaves visible stage, LP.10 ten leaves visible stage,LP.12 twelve leaves visible stage, flowering stage, mature plant embryo stage,petal differentiation and expansion stage, plant embryo bilateral stage, plant embryo cotyledonary stage, plant embryo globular stage, seed development stage, …	apoplast, cell wall, chloroplast, chloroplast envelope, chloroplast stroma,chloroplast thylakoid membrane, cytosolic ribosome, membrane, plastid,plastoglobule, thylakoid	NA	76.0914	73.8352	63.4412	43.9052	55.48	56.6492	29.3363	30.4325	39.3759	49.0996	53.4325	40.7318
					apoplast (GO:0048046)	comp
					response to cadmium ion (GO:0046686)	proc
					cytosolic ribosome (GO:0022626)	comp
					membrane (GO:0016020)	comp
					plastoglobule (GO:0010287)	comp
					chloroplast envelope (GO:0009941)	comp
					chloroplast envelope (GO:0009941)	comp
					response to abscisic acid (GO:0009737)	proc
					thylakoid (GO:0009579)	comp
					thylakoid (GO:0009579)	comp
					thylakoid (GO:0009579)	comp
					chloroplast stroma (GO:0009570)	comp
					chloroplast stroma (GO:0009570)	comp
					chloroplast stroma (GO:0009570)	comp
					chloroplast thylakoid membrane (GO:0009535)	comp
					chloroplast (GO:0009507)	comp
					cell wall (GO:0005618)	comp
					chloroplast (GO:0009507)	comp
					oxidation-reduction process (GO:0055114)	proc
					monooxygenase activity (GO:0004497)	func
					plastid (GO:0009536)	comp
					reductive pentose-phosphate cycle (GO:0019253	proc
					metal ion binding (GO:0046872)	func
					oxidoreductase activity (GO:0016491)	func
					photosynthesis (GO:0015979)	proc
					carbon fixation (GO:0015977)	proc
					lyase activity (GO:0016829)	func
					photorespiration (GO:0009853)	proc
					chloroplast (GO:0009507)	comp
					ribulose-bisphosphate carboxylase activity (GO:0016984)	func
					chloroplast (GO:0009507)	comp
					magnesium ion binding (GO:0000287)	func
					magnesium ion binding (GO:0000287	func
					carbon fixation (GO:0015977)	proc
					ribulose-bisphosphate carboxylase activity (GO:0016984)	func
					ribulose-bisphosphate carboxylase activity (GO:0016984)	func
AT1G29460	protein_coding	SAUR-like auxin-responsive protein family	0.0437284	-1.26424	molecular_function (GO:0003674)	func		carpel, cauline leaf, collective leaf structure, flower, guard cell, inflorescence meristem, leaf apex, petal, pollen, sepal, stamen, stem, vascular leaf		No	LP.02 two leaves visible stage, LP.04 four leaves visible stage, LP.06 six leaves visible stage, LP.08 eight leaves visible stage, LP.10 ten leaves visible stage,LP.12 twelve leaves visible stage, flowering stage, petal differentiation and expansion stage, vascular leaf senescent stage	integral component of membrane, mitochondrion, plasma membrane	NA	9.45355	14.3435	14.5802	9.2642	9.37352	6.62057	5.63693	6.56368	5.00458	9.70679	16.3744	6.69561
					auxin polar transport (GO:0009926)	proc
					response to auxin (GO:0009733)	proc
					auxin-activated signaling pathway (GO:0009734)	proc
					membrane (GO:0016020)	comp
					plasma membrane (GO:0005886)	comp
					multicellular organism development (GO:0007275)	proc
					plasma membrane (GO:0005886)	comp
					regulation of growth (GO:0040008)	proc
AT4G04840	protein_coding	methionine sulfoxide reductase B6 MSRB6	0.0100088	-1.36738	oxidation-reduction process (GO:0055114)	proc		cauline leaf, collective leaf structure, cotyledon, guard cell, hypocotyl, leaf apex,leaf lamina base, petiole, root, shoot apex, shoot system, vascular leaf		No	LP.02 two leaves visible stage, LP.04 four leaves visible stage, LP.06 six leaves visible stage, LP.08 eight leaves visible stage, LP.10 ten leaves visible stage,LP.12 twelve leaves visible stage, vascular leaf senescent stage	cytosol, mitochondrion	Yes	88.8413	127.021	84.3157	71.1564	129.62	71.6592	31.6511	59.4369	38.713	15.7098	13.3255	15.3105
					oxidation-reduction process (GO:0055114)	proc
					metal ion binding (GO:0046872)	func
					oxidoreductase activity (GO:0016491)	func
					cytosol (GO:0005829)	comp
					response to oxidative stress (GO:0006979)	proc
					oxidoreductase activity, acting on a sulfur group of donors, disulfide as acceptor (GO:0016671)	func
					protein repair (GO:0030091)	proc
					peptide-methionine (R)-S-oxide reductase activity (GO:0033743)	func
					oxidation-reduction process (GO:0055114)	proc
					peptide-methionine (R)-S-oxide reductase activity (GO:0033743)	func
					cytoplasm (GO:0005737)	comp
ATCG00270	protein_coding	photosystem II reaction center protein D PSBD	0.00114526	-1.40121	protein binding (GO:0005515)	func		carpel, cauline leaf, collective leaf structure, cotyledon, flower, flower pedicel,guard cell, hypocotyl, inflorescence meristem, juvenile vascular leaf, leaf apex,leaf lamina base, petal, petiole, plant embryo, pollen, root, rosette leaf, seed,sepal, shoot apex, shoot system, stamen, stem, vascular leaf		No	LP.02 two leaves visible stage, LP.04 four leaves visible stage, LP.06 six leaves visible stage, LP.08 eight leaves visible stage, LP.10 ten leaves visible stage,LP.12 twelve leaves visible stage, flowering stage, mature plant embryo stage,petal differentiation and expansion stage, plant embryo bilateral stage, plant embryo cotyledonary stage, plant embryo globular stage, vascular leaf senescent …	chloroplast, chloroplast thylakoid, chloroplast thylakoid membrane, membrane,mitochondrion, photosystem II, plasma membrane-derived thylakoid photosystem II, plastid, plastoglobule, thylakoid	NA	43.939	33.1356	37.5024	24.7074	23.6827	17.2518	14.4122	18.5119	14.6108	34.3184	28.4769	17.531
					membrane (GO:0016020)	comp
					plastoglobule (GO:0010287)	comp
					thylakoid (GO:0009579)	comp
					chloroplast thylakoid membrane (GO:0009535)	comp
					chloroplast thylakoid membrane (GO:0009535)	comp
					chloroplast thylakoid (GO:0009534)	comp
					chloroplast (GO:0009507)	comp
					plasma membrane-derived thylakoid photosystem II (GO:0030096)	comp
					photosynthesis, light reaction (GO:0019684)	proc
					electron transporter, transferring electrons within the cyclic electron transport pathway of photosynthesis activity (GO:0045156)	func
					photosystem II (GO:0009523)	comp
					photosynthetic electron transport in photosystem II (GO:0009772)	proc
					photosynthesis (GO:0015979)	proc
					membrane (GO:0016020)	comp
					oxidation-reduction process (GO:0055114)	proc
					membrane (GO:0016020)	comp
					photosynthesis (GO:0015979)	proc
					photosystem II (GO:0009523)	comp
					metal ion binding (GO:0046872)	func
					integral component of membrane (GO:0016021)	comp
					thylakoid (GO:0009579)	comp
					oxidoreductase activity (GO:0016491)	func
					protein-chromophore linkage (GO:0018298)	proc
					oxidation-reduction process (GO:0055114)	proc
ATCG00340	protein_coding	Photosystem I; PsaA/PsaB protein PSAB	1.82242e-13	-1.41823	membrane (GO:0016020)	comp		carpel, cauline leaf, collective leaf structure, cotyledon, flower, flower pedicel,guard cell, hypocotyl, inflorescence meristem, juvenile vascular leaf, leaf apex,leaf lamina base, petal, petiole, plant embryo, plant sperm cell, pollen, root,rosette leaf, seed, sepal, shoot apex, shoot system, stamen, stem, vascular leaf		No	LP.02 two leaves visible stage, LP.04 four leaves visible stage, LP.06 six leaves visible stage, LP.08 eight leaves visible stage, LP.10 ten leaves visible stage,LP.12 twelve leaves visible stage, flowering stage, mature plant embryo stage,petal differentiation and expansion stage, plant embryo bilateral stage, plant embryo cotyledonary stage, plant embryo globular stage, vascular leaf senescent …	chloroplast, chloroplast envelope, chloroplast thylakoid, chloroplast thylakoid membrane, membrane, plastid, plastoglobule, thylakoid	NA	44.6102	40.9387	40.7823	27.5332	29.0708	21.7587	17.1476	17.2528	17.376	31.0296	30.0236	21.7101
					plastoglobule (GO:0010287)	comp
					chloroplast envelope (GO:0009941)	comp
					thylakoid (GO:0009579)	comp
					chloroplast thylakoid membrane (GO:0009535)	comp
					chloroplast thylakoid membrane (GO:0009535)	comp
					chloroplast thylakoid (GO:0009534)	comp
					chloroplast (GO:0009507)	comp
					electron transport chain (GO:0022900)	proc
					photosystem I (GO:0009522)	comp
					thylakoid (GO:0009579)	comp
					photosynthesis (GO:0015979)	proc
					integral component of membrane (GO:0016021)	comp
					photosystem I (GO:0009522)	comp
					integral component of membrane (GO:0016021)	comp
					chlorophyll binding (GO:0016168)	func
					thylakoid (GO:0009579)	comp
					iron-sulfur cluster binding (GO:0051536)	func
					membrane (GO:0016020)	comp
					4 iron, 4 sulfur cluster binding (GO:0051539)	func
					plastid (GO:0009536)	comp
					photosynthesis (GO:0015979)	proc
					electron transfer activity (GO:0009055)	func
					chloroplast thylakoid membrane (GO:0009535)	comp
					magnesium ion binding (GO:0000287)	func
					chloroplast envelope (GO:0009941)	comp
					thylakoid (GO:0009579)	comp
					chloroplast thylakoid membrane (GO:0009535)	comp
					chloroplast thylakoid membrane (GO:0009535)	comp
					chloroplast thylakoid (GO:0009534)	comp
					chloroplast (GO:0009507)	comp
					electron transport chain (GO:0022900)	proc
AT5G17300	protein_coding	Myb-like transcription factor REVEILLE 1, RVE1	0.033113	-1.42384	DNA binding (GO:0003677)	func		carpel, cauline leaf, collective leaf structure, cotyledon, flower, flower pedicel,guard cell, hydathode, hypocotyl, inflorescence meristem, lateral root primordium,leaf apex, leaf lamina base, petal, petiole, plant embryo, plant ovule, pollen,quiescent center, root, root tip, root vascular system, seed, sepal, shoot apex,shoot axis vascular system, shoot system, stamen, stem, vascular leaf		No	L mature pollen stage, LP.02 two leaves visible stage, LP.04 four leaves visible stage, LP.06 six leaves visible stage, LP.08 eight leaves visible stage, LP.10 ten leaves visible stage, LP.12 twelve leaves visible stage, M germinated pollen stage,flowering stage, mature plant embryo stage, petal differentiation and expansion stage, plant embryo bilateral stage, plant embryo cotyledonary stage, pl…	nucleus	NA	8.76386	12.0669	7.10269	7.59412	10.3853	5.19293	5.84027	3.04539	2.8536	3.6413	5.51483	7.04902
					regulation of auxin biosynthetic process ( GO:0010600 )	proc
					DNA-binding transcription factor activity (GO:0003700)	func
					nucleus	comp
					auxin biosynthetic process ( GO:0009851 )	proc
					regulation of transcription, DNA-templated (GO:0006355)	proc
					circadian rhythm ( GO:0007623 )	proc
					auxin-activated signaling pathway (GO:0009734)	proc
ATCG00280	protein_coding	Photosystem II reaction center protein D PSBC	0.00019124	-1.43944	photosystem (GO:0009521)	comp		carpel, cauline leaf, collective leaf structure, cotyledon, cultured plant cell, flower,flower pedicel, guard cell, hypocotyl, inflorescence meristem, juvenile vascular leaf, leaf apex, leaf lamina base, petal, petiole, plant embryo, pollen, root, rosette leaf, seed, sepal, shoot apex, shoot system, stamen, stem, vascular leaf		No	LP.02 two leaves visible stage, LP.04 four leaves visible stage, LP.06 six leaves visible stage, LP.08 eight leaves visible stage, LP.10 ten leaves visible stage,LP.12 twelve leaves visible stage, flowering stage, mature plant embryo stage,petal differentiation and expansion stage, plant embryo bilateral stage, plant embryo cotyledonary stage, plant embryo globular stage, vascular leaf senescent …	chloroplast, chloroplast stromal thylakoid, chloroplast thylakoid, chloroplast thylakoid membrane, membrane, photosystem II reaction center, plastid,plastoglobule, thylakoid	NA	83.238	69.6462	71.7475	46.1425	49.6507	34.2938	26.9343	33.4878	30.456	56.421	54.7645	30.3352
					photosystem II (GO:0009523)	comp
					photosynthetic electron transport chain (GO:0009767)	proc
					photosynthetic electron transport in photosystem II (GO:0009772)	proc
					photosynthesis (GO:0015979)	proc
					membrane (GO:0016020)	comp
					chlorophyll binding (GO:0016168)	func
					photosynthesis, light reaction (GO:0019684)	proc
					electron transporter, transferring electrons within the cyclic electron transport pathway of photosynthesis activity (GO:0045156)	func
					thylakoid (GO:0009579)	comp
					chlorophyll binding (GO:0016168)	func
					photosystem II (GO:0009523)	comp
					chloroplast (GO:0009507)	comp
					plastid (GO:0009536)	comp
					protein-chromophore linkage (GO:0018298)	proc
					metal ion binding (GO:0046872)	func
					membrane (GO:0016020)	comp
					photosynthesis (GO:0015979)	proc
					integral component of membrane (GO:0016021)	comp
					chloroplast thylakoid membrane (GO:0009535)	comp
					chlorophyll binding (GO:0016168)	func
					chloroplast thylakoid membrane (GO:0009535)	comp
					photosynthesis (GO:0015979)	proc
					protein binding (GO:0005515)	func
					membrane (GO:0016020)	comp
					plastoglobule (GO:0010287)	comp
					plastoglobule (GO:0010287)	comp
					thylakoid (GO:0009579)	comp
					photosystem II reaction center (GO:0009539)	comp
					chloroplast thylakoid membrane (GO:0009535)	comp
					chloroplast thylakoid membrane (GO:0009535)	comp
					chloroplast thylakoid (GO:0009534)	comp
					chloroplast stromal thylakoid (GO:0009533)	comp
					chloroplast (GO:0009507)	comp
					chloroplast (GO:0009507)	comp
AT5G13170	protein_coding	senescence-associated gene 29, SAG29, SWEET15	0.039871	-1.46363	integral component of membrane (GO:0016021)	comp		carpel, collective leaf structure, flower, flower pedicel, petal, plant embryo, plant sperm cell, pollen, sepal, shoot system, stamen, stem, vascular leaf		No	LP.04 four leaves visible stage, flowering stage, petal differentiation and expansion stage, plant embryo globular stage	Golgi membrane, integral component of membrane, integral component of plasma membrane, membrane	NA	2.89231	2.18968	3.9887	2.31369	1.04442	2.24285	1.23844	0.919524	1.3321	30.38	23.9876	19.2594
					plasma membrane (GO:0005886)	comp
					carbohydrate transport (GO:0008643)	proc
					integral component of membrane (GO:0016021)	comp
					multicellular organism development (GO:0007275)	proc
					Golgi apparatus (GO:0005794)	comp
					membrane (GO:0016020)	comp
					Golgi membrane (GO:0000139)	comp
					plasma membrane (GO:0005886)	comp
					embryo development ending in seed dormancy GO:0009793	proc
					leaf senescence GO:0010150	proc
					Golgi membrane (GO:0000139)	comp
					sucrose transport (GO:0015770)	proc
					seed maturation (GO:0010431)	proc
					protein binding (GO:0005515)	func
					protein binding (GO:0005515)	func
					protein binding (GO:0005515)	func
					protein binding (GO:0005515)	func
					protein binding (GO:0005515)	func
					cellular response to osmotic stress (GO:0071470)	proc
					cellular response to salicylic acid stimulus (GO:0071446)	proc
					cellular response to abscisic acid stimulus (GO:0071215)	proc
					sugar transmembrane transporter activity (GO:0051119)	func
					leaf senescence (GO:0010150)	proc
					leaf senescence (GO:0010150)	proc
					integral component of plasma membrane (GO:0005887)	comp
					sucrose transport (GO:0015770)	proc
					sucrose transmembrane transporter activity (GO:0008515)	func
					sugar transmembrane transporter activity (GO:0051119)	func
					carbohydrate transmembrane transport (GO:0034219)	proc
					carbohydrate transmembrane transport (GO:0034219)	proc
ATCG00350	protein_coding	Photosystem I, PsaA/PsaB protein PSAA	8.88823e-10	-1.47686	membrane (GO:0016020)	comp		carpel, cauline leaf, collective leaf structure, cotyledon, flower, flower pedicel,guard cell, hypocotyl, inflorescence meristem, juvenile vascular leaf, leaf apex,leaf lamina base, petal, petiole, plant embryo, pollen, root, rosette leaf, seed,sepal, shoot apex, shoot system, stamen, stem, vascular leaf		No	LP.02 two leaves visible stage, LP.04 four leaves visible stage, LP.06 six leaves visible stage, LP.08 eight leaves visible stage, LP.10 ten leaves visible stage,LP.12 twelve leaves visible stage, flowering stage, mature plant embryo stage,petal differentiation and expansion stage, plant embryo bilateral stage, plant embryo cotyledonary stage, plant embryo globular stage, vascular leaf senescent …	chloroplast, chloroplast envelope, chloroplast thylakoid, chloroplast thylakoid membrane, membrane, plastid, plastoglobule, thylakoid	NA	37.0374	31.9335	34.119	22.2737	23.5891	16.7067	13.7035	14.0642	12.7892	26.0559	24.5403	17.0345
					photosynthesis (GO:0015979)	proc
					plastoglobule (GO:0010287)	comp
					plastoglobule (GO:0010287)	comp
					chloroplast envelope (GO:0009941)	comp
					thylakoid (GO:0009579)	comp
					chloroplast thylakoid membrane (GO:0009535)	comp
					chloroplast thylakoid membrane (GO:0009535)	comp
					chloroplast thylakoid (GO:0009534)	comp
					chloroplast (GO:0009507)	comp
					chloroplast (GO:0009507)	comp
					electron transport chain (GO:0022900)	proc
					photosystem I (GO:0009522)	comp
					thylakoid (GO:0009579)	comp
					photosynthesis (GO:0015979)	proc
					integral component of membrane (GO:0016021)	comp
					metal ion binding (GO:0046872)	func
					metal ion binding (GO:0046872)	func
					protein-chromophore linkage (GO:0018298)	proc
					plastid (GO:0009536)	comp
					iron-sulfur cluster binding (GO:0051536)	func
					photosystem I (GO:0009522)	comp
					integral component of membrane (GO:0016021)	comp
					photosynthesis (GO:0015979)	proc
					4 iron, 4 sulfur cluster binding (GO:0051539)	func
					oxidoreductase activity (GO:0016491)	func
					oxidation-reduction process (GO:0055114)	proc
					membrane (GO:0016020)	comp
					chlorophyll binding (GO:0016168)	func
					oxidation-reduction process (GO:0055114)	proc
					chloroplast (GO:0009507)	comp
					thylakoid (GO:0009579)	comp
					chloroplast thylakoid membrane (GO:0009535)	comp
					electron transfer activity (GO:0009055)	func
					chloroplast thylakoid membrane (GO:0009535)	comp
					photosynthesis (GO:0015979)	proc
					magnesium ion binding (GO:0000287)	func
ATCG00020	protein_coding	Photosystem II reaction center protein A PSBA	0.00199982	-1.49368	protein binding (GO:0005515)	func		carpel, cauline leaf, collective leaf structure, cotyledon, flower, flower pedicel,guard cell, hypocotyl, inflorescence meristem, juvenile vascular leaf, leaf apex,leaf lamina base, petal, petiole, plant embryo, pollen, root, rosette leaf, seed,sepal, shoot apex, shoot system, stamen, stem, vascular leaf		No	LP.02 two leaves visible stage, LP.04 four leaves visible stage, LP.06 six leaves visible stage, LP.08 eight leaves visible stage, LP.10 ten leaves visible stage,LP.12 twelve leaves visible stage, flowering stage, mature plant embryo stage,petal differentiation and expansion stage, plant embryo bilateral stage, plant embryo cotyledonary stage, plant embryo globular stage, vascular leaf post-expan…	chloroplast, chloroplast thylakoid, chloroplast thylakoid membrane, membrane,photosystem II, plastid, plastoglobule, thylakoid		330.272	216.996	212.528	165.804	184.844	101.575	92.516	104.225	93.2489	238.708	240.7	135.22
					chlorophyll binding (GO:0016168)	func
					membrane (GO:0016020)	comp
					plastoglobule (GO:0010287)	comp
					thylakoid (GO:0009579)	comp
					chloroplast thylakoid membrane (GO:0009535)	comp
					chloroplast thylakoid membrane (GO:0009535)	comp
					chloroplast thylakoid (GO:0009534)	comp
					chloroplast (GO:0009507)	comp
					chloroplast (GO:0009507)	comp
					chloroplast thylakoid membrane (GO:0009535)	comp
					protein binding (GO:0005515)	func
					protein binding (GO:0005515)	func
					electron transfer activity (GO:0009055)	func
					photosynthetic electron transport in photosystem II (GO:0009772)	proc
					photosynthesis, light reaction (GO:0019684)	proc
					electron transporter, transferring electrons within the cyclic electron transport pathway of photosynthesis activity (GO:0045156)	func
					thylakoid (GO:0009579)	comp
					oxidation-reduction process (GO:0055114)	proc
					integral component of membrane (GO:0016021)	comp
					membrane (GO:0016020)	comp
					protein-chromophore linkage (GO:0018298)	proc
					oxidation-reduction process (GO:0055114)	proc
					photosystem II (GO:0009523)	comp
					response to herbicide (GO:0009635)	proc
					plastid (GO:0009536)	comp
					chloroplast (GO:0009507)	comp
					chlorophyll binding (GO:0016168)	func
					metal ion binding (GO:0046872)	func
					photosynthesis (GO:0015979)	proc
					oxidoreductase activity (GO:0016491)	func
					chloroplast thylakoid membrane (GO:0009535)	comp
					chlorophyll binding (GO:0016168)	func
					electron transfer activity (GO:0009055)	func
					oxidoreductase activity, acting on diphenols and related substances as donors, oxygen as acceptor (GO:0016682)	func
					photosynthesis (GO:0015979)	proc
					iron ion binding (GO:0005506)	func
					chloroplast thylakoid membrane (GO:0009535)	comp
AT2G07706	protein_coding	Hypothetical protein	9.2118e-05	-1.53305	uncharacterized protein			NA		No	NA	NA	NA	210.038	185.673	166.498	120.654	127.422	83.056	64.3123	86.4982	63.4906	141.574	110.633	76.4348
ATCG00330	protein_coding	Chloroplast ribosomal protein S14; RPS14-P	5.90338e-06	-1.55764	structural constituent of ribosome (GO:0003735)	func		carpel, cauline leaf, collective leaf structure, cotyledon, flower, flower pedicel,hypocotyl, inflorescence meristem, leaf apex, leaf lamina base, petal, petiole, plant embryo, pollen, root, rosette leaf, seed, sepal, shoot apex, shoot system, stamen,stem, vascular leaf		No	LP.02 two leaves visible stage, LP.04 four leaves visible stage, LP.06 six leaves visible stage, LP.08 eight leaves visible stage, LP.10 ten leaves visible stage,LP.12 twelve leaves visible stage, flowering stage, mature plant embryo stage,petal differentiation and expansion stage, plant embryo bilateral stage, plant embryo cotyledonary stage, plant embryo globular stage, vascular leaf senescent …	chloroplast, chloroplast envelope, chloroplast stroma, plastid	NA	96.4186	82.207	85.9677	59.6979	61.0626	41.5378	29.2668	36.3634	32.7394	64.9557	50.7401	34.9483
